# Supplementary material for: Li0.5Al0.5Mg2(MoO4)3
Source: Acta Crystallogr Sect E Struct Rep Online. 2013 Aug 14;69(Pt 9):i54–5. doi: 10.1107/S1600536813022046 (PMC3884375; doi:10.1107/S1600536813022046)
Supplement: Supplementary file 1 [file e-69-00i54-sup1.cif]

##############################################################################
#                                                                            #
# This CIF contains the data in a paper accepted for publication in          #
# Acta Crystallographica Section E. It conforms to the requirements of       #
# Notes for Authors for Acta Crystallographica Section E, and has been       #
# peer reviewed under the auspices of the IUCr Commission on Journals.       #
#                                                                            #
# Full details of the Crystallographic Information File format               #
# are given in the paper "The Crystallographic Information File (CIF):       #
# a New Standard Archive File for Crystallography" by S. R. Hall, F. H.      #
# Allen and I. D. Brown [Acta Cryst. (1991), A47, 655-685].                  #
#                                                                            #
# The current version of the core CIF dictionary is obtainable from          #
# ftp://ftp.iucr.org/pub/cif_core.dic.                                       #
#                                                                            #
# Software is freely available for graphical display of the structure(s)     #
# in this CIF. For information consult the CIF software page                 #
# http://www.iucr.org/resources/cif/software.                                #
#                                                                            #
# This file may be used for bona fide research purposes within the           #
# scientific community so long as proper attribution is given to the journal # 
# article from which it was obtained.                                        #
#                                                                            #
##############################################################################
data_I
_audit_creation_method     SHELXL-97
_journal_date_recd_electronic     2013-07-11
_journal_date_accepted     2013-08-07
_journal_name_full     'Acta Crystallographica, Section E'
_journal_year     2013
_journal_volume     69
_journal_issue      9
_journal_page_first     i54
_journal_page_last     i55
_journal_paper_category     QI
_journal_paper_doi     10.1107/S1600536813022046
_journal_coeditor_code     WM2760
_publ_contact_author_name     'Prof. M. F. Zid'
_publ_contact_author_address
;
Laboratory of Materials and Crystallochemistry
Faculty of Science of Tunis
University of Tunis ElManar
2092 ElManar II Tunis, Tunisia
;
_publ_contact_author_email     'faouzi.zid@fst.rnu.tn'
_publ_contact_author_fax     '216(1) 88 34 24'
_publ_contact_author_phone     '216(1) 88 22 00'
_publ_section_title
;
Li~0.5~Al~0.5~Mg~2~(MoO~4~)~3~
;
loop_
    _publ_author_name
    _publ_author_address
    'Ennajeh, Ines'
;
Laboratory of Materials and Crystallochemistry
Faculty of Science of Tunis
University of Tunis ElManar
2092 ElManar II Tunis, Tunisia
;
    'Zid, Mohamed Faouzi'
;
Laboratory of Materials and Crystallochemistry
Faculty of Science of Tunis
University of Tunis ElManar
2092 ElManar II Tunis, Tunisia
;
    'Driss, Ahmed'
;
Laboratory of Materials and Crystallochemistry
Faculty of Science of Tunis
University of Tunis ElManar
2092 ElManar II Tunis, Tunisia
;
_chemical_name_systematic
;
Lithium aluminium dimagnesium tetrakismolybdate
;
_chemical_name_common     ?
_chemical_formula_moiety     'Al0.50 Li0.50 Mg2 (Mo O3)4'
_chemical_formula_sum     'Al0.50 Li0.50 Mg2 Mo3 O12'
_chemical_formula_iupac     'Li0.5 Al0.5 Mg2 (Mo O4)3'
_chemical_formula_weight     545.40
_chemical_melting_point     ?
_symmetry_cell_setting     triclinic
_symmetry_space_group_name_H-M     'P -1'
_symmetry_space_group_name_Hall     '-P 1'
loop_
    _symmetry_equiv_pos_as_xyz
    'x, y, z'
    '-x, -y, -z'
_cell_length_a     6.8555(7)
_cell_length_b     8.2910(9)
_cell_length_c     9.5760(9)
_cell_angle_alpha     96.032(7)
_cell_angle_beta     106.743(8)
_cell_angle_gamma     101.824(9)
_cell_volume     502.27(9)
_cell_formula_units_Z     2
_cell_measurement_reflns_used     25
_cell_measurement_theta_min     10
_cell_measurement_theta_max     15
_cell_measurement_temperature     298(2)
_exptl_crystal_description     prism
_exptl_crystal_colour     colourless
_exptl_crystal_size_max     0.2
_exptl_crystal_size_mid     0.18
_exptl_crystal_size_min     0.11
_exptl_crystal_density_diffrn     3.606
_exptl_crystal_density_meas     ?
_exptl_crystal_density_method     'not measured'
_exptl_crystal_F_000     508
_exptl_absorpt_coefficient_mu     3.916
_exptl_absorpt_correction_type     psi-scan
_exptl_absorpt_process_details     '(North <i>et al.</i>, 1968)'
_exptl_absorpt_correction_T_min     0.5197
_exptl_absorpt_correction_T_max     0.6483
_exptl_special_details     ?
_diffrn_ambient_temperature     298(2)
_diffrn_radiation_type     MoK\a
_diffrn_radiation_wavelength     0.71073
_diffrn_radiation_source     'fine-focus sealed tube'
_diffrn_radiation_monochromator     graphite
_diffrn_measurement_device_type     'Enraf--Nonius CAD-4'
_diffrn_measurement_method     '\w/2\q'
_diffrn_detector_area_resol_mean     ?
_diffrn_reflns_number     3450
_diffrn_reflns_av_R_equivalents     0.0138
_diffrn_reflns_av_sigmaI/netI     0.0150
_diffrn_reflns_theta_min     2.26
_diffrn_reflns_theta_max     26.97
_diffrn_reflns_theta_full     26.97
_diffrn_measured_fraction_theta_max     1.000
_diffrn_measured_fraction_theta_full     1.000
_diffrn_reflns_limit_h_min     -8
_diffrn_reflns_limit_h_max     4
_diffrn_reflns_limit_k_min     -10
_diffrn_reflns_limit_k_max     10
_diffrn_reflns_limit_l_min     -12
_diffrn_reflns_limit_l_max     12
_diffrn_standards_number     2
_diffrn_standards_interval_count     ?
_diffrn_standards_interval_time     120
_diffrn_standards_decay_%     1.1
_refine_special_details
;
Refinement of <i>F</i>^2^ against ALL reflections. The weighted <i>R</i>-factor
<i>wR</i> and goodness of fit <i>S</i> are based on <i>F</i>^2^, conventional
<i>R</i>-factors <i>R</i> are based on <i>F</i>, with <i>F</i> set to zero for
negative <i>F</i>^2^. The threshold expression of <i>F</i>^2^ >
\s(<i>F</i>^2^) is used only for calculating <i>R</i>-factors(gt) <i>etc</i>.
and is not relevant to the choice of reflections for refinement.
<i>R</i>-factors based on <i>F</i>^2^ are statistically about twice as large
as those based on <i>F</i>, and <i>R</i>- factors based on ALL data will be
even larger.
;
_reflns_number_total     2187
_reflns_number_gt     2150
_reflns_threshold_expression     I>2s\s(I)
_refine_ls_structure_factor_coef     Fsqd
_refine_ls_matrix_type     full
_refine_ls_R_factor_all     0.0212
_refine_ls_R_factor_gt     0.0208
_refine_ls_wR_factor_gt     0.0532
_refine_ls_wR_factor_ref     0.0534
_refine_ls_goodness_of_fit_ref     1.286
_refine_ls_restrained_S_all     1.286
_refine_ls_number_reflns     2187
_refine_ls_number_parameters     164
_refine_ls_number_restraints     0
_refine_ls_weighting_scheme     calc
_refine_ls_weighting_details
         'calc w=1/[\s^2^(Fo^2^)+(0.0096P)^2^+2.5823P] where P=(Fo^2^+2Fc^2^)/3'
_atom_sites_solution_primary     direct
_atom_sites_solution_secondary     difmap
_refine_ls_shift/su_max     0.001
_refine_ls_shift/su_mean     0.000
_refine_diff_density_max     0.566
_refine_diff_density_min     -0.811
_refine_ls_extinction_method     'SHELXL97 (Sheldrick, 2008)'
_refine_ls_extinction_coef     0.0123(4)
_refine_ls_extinction_expression
                                  'Fc^*^=kFc[1+0.001xFc^2^\l^3^/sin(2\q)]^-1/4^'
loop_
    _atom_type_symbol
    _atom_type_description
    _atom_type_scat_dispersion_real
    _atom_type_scat_dispersion_imag
    _atom_type_scat_source
    'O' 'O' 0.0106 0.0060
                         'International Tables Vol C Tables 4.2.6.8 and 6.1.1.4'
    'Mg' 'Mg' 0.0486 0.0363
                         'International Tables Vol C Tables 4.2.6.8 and 6.1.1.4'
    'Mo' 'Mo' -1.6832 0.6857
                         'International Tables Vol C Tables 4.2.6.8 and 6.1.1.4'
    'Li' 'Li' -0.0003 0.0001
                         'International Tables Vol C Tables 4.2.6.8 and 6.1.1.4'
    'Al' 'Al' 0.0645 0.0514
                         'International Tables Vol C Tables 4.2.6.8 and 6.1.1.4'
_computing_data_collection
                'CAD-4 EXPRESS (Duisenberg, 1992; Mac\'i\<cek & Yordanov, 1992)'
_computing_cell_refinement
                'CAD-4 EXPRESS (Duisenberg, 1992; Mac\'i\<cek & Yordanov, 1992)'
_computing_data_reduction     'XCAD4 (Harms & Wocadlo, 1995)'
_computing_structure_solution     'SHELXS97 (Sheldrick, 2008)'
_computing_structure_refinement     'SHELXL97 (Sheldrick, 2008)'
_computing_molecular_graphics     'DIAMOND (Brandenburg, 1998)'
_computing_publication_material     'WinGX (Farrugia, 2012)'
loop_
    _atom_site_type_symbol
    _atom_site_label
    _atom_site_fract_x
    _atom_site_fract_y
    _atom_site_fract_z
    _atom_site_U_iso_or_equiv
    _atom_site_adp_type
    _atom_site_calc_flag
    _atom_site_refinement_flags
    _atom_site_occupancy
    _atom_site_symmetry_multiplicity
    _atom_site_disorder_assembly
    _atom_site_disorder_group
    Mo Mo1 0.30272(5) 0.89586(4) 0.66046(3) 0.00921(10) Uani d . 1 1 . .
    Mo Mo2 0.98153(5) 0.19503(4) 0.87863(4) 0.01148(10) Uani d . 1 1 . .
    Mo Mo3 0.49457(5) 0.50622(4) 0.74760(3) 0.00964(10) Uani d . 1 1 . .
    Mg Mg1 0.53871(19) 0.19031(15) 0.99366(13) 0.0071(2) Uani d . 1 1 . .
    Mg Mg2 0.2478(2) 0.20149(16) 0.40750(14) 0.0096(2) Uani d . 1 1 . .
    Li Li1 0.0379(4) 0.6097(3) 0.7889(3) 0.0200(5) Uani d P 0.50 1 . .
    Al Al1 0.0379(4) 0.6097(3) 0.7889(3) 0.0200(5) Uani d P 0.50 1 . .
    O O1 0.0505(4) 0.7660(3) 0.6386(3) 0.0131(5) Uani d . 1 1 . .
    O O2 0.4454(4) 0.9765(4) 0.8546(3) 0.0147(6) Uani d . 1 1 . .
    O O3 0.9874(5) 0.3666(4) 0.7886(4) 0.0252(7) Uani d . 1 1 . .
    O O4 0.5435(5) 0.3564(4) 0.8579(3) 0.0212(6) Uani d . 1 1 . .
    O O5 0.2586(5) 0.0618(4) 0.5726(3) 0.0197(6) Uani d . 1 1 . .
    O O6 0.8558(5) 0.0118(4) 0.7493(3) 0.0212(6) Uani d . 1 1 . .
    O O7 0.7368(4) 0.6232(4) 0.7376(3) 0.0138(5) Uani d . 1 1 . .
    O O8 0.3563(4) 0.6386(4) 0.8234(3) 0.0151(6) Uani d . 1 1 . .
    O O9 0.3363(5) 0.4040(4) 0.5737(3) 0.0165(6) Uani d . 1 1 . .
    O O10 0.8481(5) 0.2198(4) 0.0140(3) 0.0180(6) Uani d . 1 1 . .
    O O11 0.2432(5) 0.1911(4) 0.9700(4) 0.0226(7) Uani d . 1 1 . .
    O O12 0.4468(5) 0.7896(4) 0.5776(3) 0.0177(6) Uani d . 1 1 . .
loop_
    _atom_site_aniso_label
    _atom_site_aniso_U_11
    _atom_site_aniso_U_22
    _atom_site_aniso_U_33
    _atom_site_aniso_U_12
    _atom_site_aniso_U_13
    _atom_site_aniso_U_23
    Mo1 0.00817(16) 0.01051(16) 0.00822(16) 0.00090(12) 0.00288(12) 0.00056(11)
    Mo2 0.01273(17) 0.01071(17) 0.01133(17) 0.00244(12) 0.00502(12) 0.00086(12)
    Mo3 0.00894(16) 0.01052(16) 0.00917(16) 0.00232(12) 0.00293(12) 0.00046(11)
    Mg1 0.0077(6) 0.0069(6) 0.0065(5) 0.0020(4) 0.0020(4) 0.0006(4)
    Mg2 0.0088(6) 0.0097(6) 0.0094(6) 0.0014(5) 0.0027(5) 0.0008(5)
    Li1 0.0172(10) 0.0215(11) 0.0203(11) 0.0038(9) 0.0046(9) 0.0060(9)
    Al1 0.0172(10) 0.0215(11) 0.0203(11) 0.0038(9) 0.0046(9) 0.0060(9)
    O1 0.0111(13) 0.0137(13) 0.0147(13) 0.0028(10) 0.0041(11) 0.0044(11)
    O2 0.0121(13) 0.0172(14) 0.0128(13) 0.0036(11) 0.0025(11) -0.0018(11)
    O3 0.0305(18) 0.0179(15) 0.0298(17) 0.0038(13) 0.0127(15) 0.0103(13)
    O4 0.0207(15) 0.0250(16) 0.0204(15) 0.0089(13) 0.0064(13) 0.0084(13)
    O5 0.0244(16) 0.0160(14) 0.0180(15) 0.0025(12) 0.0064(12) 0.0054(12)
    O6 0.0240(16) 0.0198(15) 0.0170(15) 0.0020(13) 0.0071(13) -0.0033(12)
    O7 0.0124(13) 0.0158(13) 0.0140(13) 0.0050(11) 0.0047(11) 0.0024(11)
    O8 0.0136(13) 0.0153(14) 0.0175(14) 0.0030(11) 0.0081(11) -0.0004(11)
    O9 0.0187(14) 0.0140(14) 0.0126(13) 0.0001(11) 0.0028(11) -0.0011(11)
    O10 0.0222(15) 0.0206(15) 0.0150(14) 0.0092(12) 0.0084(12) 0.0040(12)
    O11 0.0200(15) 0.0275(17) 0.0219(16) 0.0080(13) 0.0079(13) 0.0031(13)
    O12 0.0147(14) 0.0219(15) 0.0157(14) 0.0038(12) 0.0056(11) -0.0016(12)
_geom_special_details
;
All e.s.d.'s (except the e.s.d. in the dihedral angle between two l.s. planes)
are estimated using the full covariance matrix. The cell e.s.d.'s are taken
into account individually in the estimation of e.s.d.'s in distances, angles
and torsion angles; correlations between e.s.d.'s in cell parameters are only
used when they are defined by crystal symmetry. An approximate (isotropic)
treatment of cell e.s.d.'s is used for estimating e.s.d.'s involving l.s.
planes.
;
loop_
    _geom_bond_atom_site_label_1
    _geom_bond_atom_site_label_2
    _geom_bond_site_symmetry_2
    _geom_bond_distance
    _geom_bond_publ_flag
    Mo1 O5 1_565 1.721(3) y
    Mo1 O12 . 1.745(3) y
    Mo1 O1 . 1.781(3) y
    Mo1 O2 . 1.812(3) y
    Mo2 O3 . 1.738(3) y
    Mo2 O6 . 1.743(3) y
    Mo2 O11 1_655 1.763(3) y
    Mo2 O10 1_556 1.807(3) y
    Mo3 O9 . 1.718(3) y
    Mo3 O4 . 1.736(3) y
    Mo3 O7 . 1.777(3) y
    Mo3 O8 . 1.812(3) y
    Mg1 O2 1_545 1.968(3) y
    Mg1 O11 . 1.974(3) y
    Mg1 O8 2_667 1.983(3) y
    Mg1 O4 . 1.992(3) y
    Mg1 O10 1_556 2.033(3) y
    Mg1 O2 2_667 2.104(3) y
    Mg2 O12 2_666 2.042(3) y
    Mg2 O1 2_566 2.045(3) y
    Mg2 O9 . 2.046(3) y
    Mg2 O5 . 2.049(3) y
    Mg2 O6 2_656 2.049(3) y
    Mg2 O7 2_666 2.121(3) y
    Li1 O3 1_455 1.974(4) y
    Li1 O7 1_455 2.009(4) y
    Li1 O1 . 2.044(4) y
    Li1 O8 . 2.070(4) y
    Li1 O10 2_666 2.076(4) y
loop_
    _geom_angle_atom_site_label_1
    _geom_angle_atom_site_label_2
    _geom_angle_atom_site_label_3
    _geom_angle_site_symmetry_1
    _geom_angle_site_symmetry_3
    _geom_angle
    _geom_angle_publ_flag
    O5 Mo1 O12 1_565 . 108.83(15) ?
    O5 Mo1 O1 1_565 . 106.36(14) ?
    O12 Mo1 O1 . . 111.36(14) ?
    O5 Mo1 O2 1_565 . 108.44(14) ?
    O12 Mo1 O2 . . 111.03(13) ?
    O1 Mo1 O2 . . 110.64(13) ?
    O3 Mo2 O6 . . 109.58(16) ?
    O3 Mo2 O11 . 1_655 108.05(16) ?
    O6 Mo2 O11 . 1_655 109.67(15) ?
    O3 Mo2 O10 . 1_556 108.85(15) ?
    O6 Mo2 O10 . 1_556 111.40(15) ?
    O11 Mo2 O10 1_655 1_556 109.23(14) ?
    O9 Mo3 O4 . . 107.98(15) ?
    O9 Mo3 O7 . . 109.75(14) ?
    O4 Mo3 O7 . . 109.09(14) ?
    O9 Mo3 O8 . . 108.76(14) ?
    O4 Mo3 O8 . . 109.30(14) ?
    O7 Mo3 O8 . . 111.88(13) ?
    O2 Mg1 O11 1_545 . 90.13(14) ?
    O2 Mg1 O8 1_545 2_667 163.23(14) ?
    O11 Mg1 O8 . 2_667 92.29(13) ?
    O2 Mg1 O4 1_545 . 102.01(14) ?
    O11 Mg1 O4 . . 88.75(14) ?
    O8 Mg1 O4 2_667 . 94.64(14) ?
    O2 Mg1 O10 1_545 1_556 94.68(13) ?
    O11 Mg1 O10 . 1_556 172.82(15) ?
    O8 Mg1 O10 2_667 1_556 84.64(13) ?
    O4 Mg1 O10 . 1_556 85.04(13) ?
    O2 Mg1 O2 1_545 2_667 80.38(13) ?
    O11 Mg1 O2 . 2_667 94.31(13) ?
    O8 Mg1 O2 2_667 2_667 82.89(12) ?
    O4 Mg1 O2 . 2_667 176.13(14) ?
    O10 Mg1 O2 1_556 2_667 91.76(12) ?
    O12 Mg2 O1 2_666 2_566 166.46(14) ?
    O12 Mg2 O9 2_666 . 91.79(13) ?
    O1 Mg2 O9 2_566 . 86.88(13) ?
    O12 Mg2 O5 2_666 . 92.20(14) ?
    O1 Mg2 O5 2_566 . 101.11(13) ?
    O9 Mg2 O5 . . 85.35(13) ?
    O12 Mg2 O6 2_666 2_656 91.25(13) ?
    O1 Mg2 O6 2_566 2_656 91.06(13) ?
    O9 Mg2 O6 . 2_656 175.12(14) ?
    O5 Mg2 O6 . 2_656 90.72(14) ?
    O12 Mg2 O7 2_666 2_666 85.67(13) ?
    O1 Mg2 O7 2_566 2_666 80.80(12) ?
    O9 Mg2 O7 . 2_666 86.40(12) ?
    O5 Mg2 O7 . 2_666 171.41(13) ?
    O6 Mg2 O7 2_656 2_666 97.64(13) ?
    O3 Li1 O7 1_455 1_455 97.36(16) ?
    O3 Li1 O1 1_455 . 137.17(18) ?
    O7 Li1 O1 1_455 . 83.58(14) ?
    O3 Li1 O8 1_455 . 93.03(16) ?
    O7 Li1 O8 1_455 . 168.56(17) ?
    O1 Li1 O8 . . 85.55(14) ?
    O3 Li1 O10 1_455 2_666 121.05(17) ?
    O7 Li1 O10 1_455 2_666 97.16(15) ?
    O1 Li1 O10 . 2_666 101.10(15) ?
    O8 Li1 O10 . 2_666 81.44(14) ?
_iucr_refine_instructions_details
;
TITL    ines26 in P -1
CELL  0.71073   6.8555   8.2910   9.5760   96.032  106.743  101.824
ZERR     2.00   0.0007   0.0009   0.0009    0.007    0.008    0.009
LATT  1
SFAC    O  MG  MO  LI AL
UNIT   24   4   6   1  1
MERG    2
L.S.    10
ACTA
FMAP    2
PLAN    25
EADP AL1 LI1
EXYZ AL1 LI1
WGHT    0.009600    2.582300
EXTI    0.012251
FVAR       1.01834
MO1   3    0.302724    0.895859    0.660463    11.00000    0.00817    0.01051 =
         0.00822    0.00056    0.00288    0.00090
MO2   3    0.981529    0.195030    0.878634    11.00000    0.01273    0.01071 =
         0.01133    0.00086    0.00502    0.00244
MO3   3    0.494566    0.506220    0.747598    11.00000    0.00894    0.01052 =
         0.00917    0.00046    0.00293    0.00232
MG1   2    0.538705    0.190314    0.993661    11.00000    0.00771    0.00693 =
         0.00646    0.00063    0.00196    0.00196
MG2   2    0.247840    0.201488    0.407498    11.00000    0.00884    0.00975 =
         0.00942    0.00083    0.00270    0.00137
LI1   4    0.037897    0.609734    0.788899    10.50000    0.01716    0.02154 =
         0.02034    0.00597    0.00457    0.00379
AL1   5    0.037897    0.609734    0.788899    10.50000    0.01716    0.02154 =
         0.02034    0.00597    0.00457    0.00379
O1    1    0.050540    0.766014    0.638560    11.00000    0.01113    0.01367 =
         0.01470    0.00440    0.00413    0.00279
O2    1    0.445389    0.976453    0.854602    11.00000    0.01208    0.01721 =
         0.01278   -0.00183    0.00248    0.00358
O3    1    0.987352    0.366573    0.788591    11.00000    0.03050    0.01786 =
         0.02975    0.01026    0.01274    0.00376
O4    1    0.543509    0.356413    0.857928    11.00000    0.02072    0.02502 =
         0.02038    0.00841    0.00645    0.00887
O5    1    0.258608    0.061813    0.572576    11.00000    0.02441    0.01600 =
         0.01803    0.00539    0.00644    0.00248
O6    1    0.855823    0.011841    0.749271    11.00000    0.02400    0.01983 =
         0.01698   -0.00327    0.00706    0.00198
O7    1    0.736777    0.623192    0.737587    11.00000    0.01245    0.01577 =
         0.01397    0.00237    0.00465    0.00496
O8    1    0.356331    0.638589    0.823382    11.00000    0.01356    0.01526 =
         0.01747   -0.00041    0.00815    0.00303
O9    1    0.336313    0.404046    0.573749    11.00000    0.01875    0.01397 =
         0.01259   -0.00108    0.00276    0.00005
O10   1    0.848054    0.219785    0.014000    11.00000    0.02218    0.02055 =
         0.01499    0.00401    0.00836    0.00918
O11   1    0.243169    0.191072    0.969977    11.00000    0.01999    0.02752 =
         0.02189    0.00308    0.00793    0.00804
O12   1    0.446843    0.789586    0.577560    11.00000    0.01468    0.02190 =
         0.01571   -0.00165    0.00562    0.00379
HKLF 4
REM     ines26 in P -1
REM R1 =  0.0208 for   2150 Fo > 4sig(Fo)  and  0.0212 for all   2187 data
REM    164 parameters refined using      0 restraints
END
WGHT      0.0096      2.5868
REM Highest difference peak  0.566,  deepest hole -0.811,  1-sigma level  0.131
Q1    1   0.7527  0.4964  0.7560  11.00000  0.05    0.57
Q2    1   0.0339  0.4994  0.5264  11.00000  0.05    0.54
Q3    1   0.2452  0.5148  0.7483  11.00000  0.05    0.53
Q4    1  -0.0519  0.4585  0.5595  11.00000  0.05    0.51
Q5    1   0.4694  0.7473  0.6613  11.00000  0.05    0.49
Q6    1   0.0621  0.9189  0.6729  11.00000  0.05    0.47
Q7    1   0.3423  0.7354  0.3396  11.00000  0.05    0.47
Q8    1   0.2188  0.1668  0.8838  11.00000  0.05    0.45
Q9    1   0.4305  0.7388  0.8681  11.00000  0.05    0.44
Q10   1   0.1452  0.8109  0.7078  11.00000  0.05    0.43
Q11   1   0.0390  0.8791  0.6478  11.00000  0.05    0.43
Q12   1   0.8146  0.3755  0.8613  11.00000  0.05    0.42
Q13   1   0.7819  0.4937  1.0077  11.00000  0.05    0.42
Q14   1   0.8999  0.1176  0.1432  11.00000  0.05    0.41
Q15   1   0.4739  0.4540  0.5717  11.00000  0.05    0.40
Q16   1   0.8357  0.1440  0.1718  11.00000  0.05    0.39
Q17   1   0.6054  0.6029  0.9323  11.00000  0.05    0.39
Q18   1   0.5889  0.2812  0.8952  11.00000  0.05    0.39
Q19   1   0.8998  0.1417 -0.0145  11.00000  0.05    0.38
Q20   1   0.5302  0.0903  0.6585  11.00000  0.05    0.38
Q21   1   0.3299  0.8004  0.6845  11.00000  0.05    0.38
Q22   1   0.2538  0.1813  0.3281  11.00000  0.05    0.37
Q23   1  -0.0579  0.6922  0.7427  11.00000  0.05    0.36
Q24   1   0.3793  0.8272  0.6057  11.00000  0.05    0.36
Q25   1   0.4735  0.5901  0.7224  11.00000  0.05    0.36
;
