# Supplementary material for: Li0.5Al0.5Mg2(MoO4)3
Source: Acta Crystallogr Sect E Struct Rep Online. 2013 Aug 14;69(Pt 9):i54–5. doi: 10.1107/S1600536813022046 (PMC3884375; doi:10.1107/S1600536813022046)
Supplement: Supplementary file 2 [file e-69-00i54-Isup2.hkl]

#
# h,k,l, Fc-squared, Fo-squared, sigma(Fo-squared) and status flag
#
data_I
_shelx_title '    ines26 in P -1'
_shelx_refln_list_code          4
_shelx_F_calc_maximum      244.45
_exptl_crystal_F_000       508.00
_reflns_d_resolution_high  0.7837
 
loop_
 _symmetry_equiv_pos_as_xyz
 'x, y, z'
 '-x, -y, -z'
 
_cell_length_a     6.8555
_cell_length_b     8.2910
_cell_length_c     9.5760
_cell_angle_alpha  96.032
_cell_angle_beta  106.743
_cell_angle_gamma 101.824
 
_shelx_F_squared_multiplier     1.000
 
loop_
 _refln_index_h
 _refln_index_k
 _refln_index_l
 _refln_F_squared_calc
 _refln_F_squared_meas
 _refln_F_squared_sigma
 _refln_observed_status
   1   0   0     2178.50     2306.75     19.51 o
   2   0   0     7332.64     7435.50    117.74 o
   3   0   0     1594.17     1516.40     11.99 o
   4   0   0    19983.17    20992.60     78.68 o
   5   0   0     2508.26     2523.49     30.32 o
   6   0   0     4388.55     4214.76     43.17 o
   7   0   0      365.18      381.80     15.02 o
   8   0   0      364.86      378.80     16.93 o
  -8   1   0     4013.54     4012.13     51.92 o
  -7   1   0        1.09        8.28      4.27 o
  -6   1   0      338.95      323.30     11.99 o
  -5   1   0       37.01       49.67      4.29 o
  -4   1   0     2981.85     3004.12     28.23 o
  -3   1   0       40.01      138.77      3.75 o
  -2   1   0     7856.27     7943.37    127.51 o
  -1   1   0     1059.47     1029.60      5.90 o
   0   1   0      365.86      380.37      3.10 o
   1   1   0    10420.36    10514.51     86.27 o
   2   1   0    10889.98    10796.04    180.12 o
   3   1   0    19536.24    21199.23    241.58 o
   4   1   0      144.94      142.49      7.13 o
   5   1   0     1299.36     1318.60     22.40 o
   6   1   0      933.56      867.69     20.37 o
   7   1   0    13852.73    13766.89     90.38 o
  -8   2   0      222.20      242.21     13.43 o
  -7   2   0     5997.96     5803.00     55.96 o
  -6   2   0     4002.21     3896.98     40.86 o
  -5   2   0     6408.84     6531.44     48.53 o
  -4   2   0     2575.14     2635.80     26.69 o
  -3   2   0     4519.16     4417.75     98.79 o
  -2   2   0      839.65      748.42     24.45 o
  -1   2   0    33832.38    32154.04    640.33 o
   0   2   0       55.48       91.49      4.70 o
   1   2   0     3890.49     3831.72     60.67 o
   2   2   0     1258.96     1217.16     10.79 o
   3   2   0     5492.81     5338.19     57.15 o
   4   2   0     1777.28     1785.33     24.27 o
   5   2   0     4816.21     4735.91     44.88 o
   6   2   0       50.73       80.72      5.69 o
   7   2   0       20.05       21.51      2.58 o
  -8   3   0     1049.89     1047.42     26.62 o
  -7   3   0       13.81       27.96      2.61 o
  -6   3   0      409.07      390.52     13.43 o
  -5   3   0     1716.69     1636.28     23.80 o
  -4   3   0    17923.97    18736.54     76.04 o
  -3   3   0     2897.18     3003.29    128.43 o
  -2   3   0     1489.36     1446.04     19.70 o
  -1   3   0      110.28      116.90      3.15 o
   0   3   0    15997.85    16043.96    176.25 o
   1   3   0     3452.09     3153.09     21.39 o
   2   3   0    10628.80    10732.63    105.60 o
   3   3   0      539.00      589.06      9.34 o
   4   3   0     3509.69     3549.00     35.90 o
   5   3   0      316.64      351.37     12.98 o
   6   3   0     5291.38     4933.89     51.69 o
   7   3   0      108.95      110.11      7.73 o
  -8   4   0     3239.56     3354.00     47.95 o
  -7   4   0      171.17      176.37     10.57 o
  -6   4   0     2046.44     2113.82     31.11 o
  -5   4   0      742.62      712.49     16.25 o
  -4   4   0      455.59      486.93     12.76 o
  -3   4   0     2991.76     2954.82     19.35 o
  -2   4   0    17273.93    18177.36    307.05 o
  -1   4   0     3392.48     3115.05     17.84 o
   0   4   0      114.75      132.72      3.99 o
   1   4   0       60.73       92.33      3.59 o
   2   4   0     3250.93     3274.33     42.67 o
   3   4   0    18875.85    19034.06    389.91 o
   4   4   0     1544.75     1576.15     26.33 o
   5   4   0      531.85      509.26     16.16 o
   6   4   0       47.43       40.76      3.57 o
  -8   5   0      176.46      189.65     12.29 o
  -7   5   0     1405.67     1500.88     29.50 o
  -6   5   0      643.98      583.35     17.09 o
  -5   5   0    10883.13    10711.89     66.75 o
  -4   5   0      316.06      307.73     10.79 o
  -3   5   0     1540.45     1500.70     15.04 o
  -2   5   0      557.31      532.54      8.66 o
  -1   5   0    12254.29    11590.21    213.79 o
   0   5   0     1313.26     1267.29     37.24 o
   1   5   0     7822.75     7558.41     34.42 o
   2   5   0     2465.72     2399.66     21.16 o
   3   5   0     1263.34     1252.71     21.21 o
   4   5   0       24.81       48.01      3.14 o
   5   5   0     6500.49     6645.42     63.82 o
   6   5   0      487.87      488.04     17.82 o
  -7   6   0     3346.04     3458.24     46.70 o
  -6   6   0        1.71       -2.40      4.27 o
  -5   6   0      149.50      146.55      8.32 o
  -4   6   0     5541.22     5774.81     49.07 o
  -3   6   0    19529.97    19733.97    409.61 o
  -2   6   0     4298.51     4229.17     32.97 o
  -1   6   0       18.71       29.92      1.86 o
   0   6   0     1662.78     1630.14     30.00 o
   1   6   0     3227.46     3139.38     24.48 o
   2   6   0    10233.29     9960.82     78.43 o
   3   6   0       46.32       39.98      2.45 o
   4   6   0      439.27      441.21     17.43 o
   5   6   0      302.86      312.58     15.98 o
  -7   7   0       22.68       36.83      3.60 o
  -6   7   0     3031.75     3001.37     41.96 o
  -5   7   0       14.08       16.09      2.02 o
  -4   7   0     1427.89     1479.28     26.93 o
  -3   7   0      953.76      957.85     14.49 o
  -2   7   0     4773.72     4633.11     31.16 o
  -1   7   0     2751.91     2717.81     23.41 o
   0   7   0    10497.96    10085.16    135.94 o
   1   7   0      228.51      233.85      7.76 o
   2   7   0     1136.24     1123.36     17.24 o
   3   7   0     1540.70     1505.45     22.18 o
   4   7   0     7380.56     7631.69     77.47 o
  -6   8   0        9.83       13.18      2.15 o
  -5   8   0     3860.86     3804.67     46.97 o
  -4   8   0      666.28      687.45     13.87 o
  -3   8   0     1094.90     1128.74     17.02 o
  -2   8   0      514.03      532.99     11.60 o
  -1   8   0      489.25      481.20     10.98 o
   0   8   0      242.46      257.27      9.95 o
   1   8   0     6062.34     5880.40     48.41 o
   2   8   0      254.41      318.10     10.42 o
   3   8   0      606.19      576.15     14.88 o
  -5   9   0      174.98      143.64     11.17 o
  -4   9   0       72.38       71.43      3.76 o
  -3   9   0     2447.25     2440.89     74.28 o
  -2   9   0     2155.19     2147.76     24.91 o
  -1   9   0      447.02      443.52     26.29 o
   0   9   0        0.01       12.04      4.47 o
   1   9   0      322.27      305.14     12.50 o
   2   9   0     1732.04     1704.95     51.04 o
  -4  10   0     2919.63     2981.12    139.88 o
  -3  10   0      590.72      656.43     15.33 o
  -2  10   0      672.22      693.22     32.83 o
  -1  10   0      491.76      474.50     13.06 o
   0  10   0     7218.82     7258.47     51.73 o
   0 -10   1       36.41       57.67      3.31 o
   1 -10   1     2890.89     2857.78     50.59 o
   2 -10   1       58.60       64.04      3.46 o
   3 -10   1      182.08      200.99      8.73 o
   4 -10   1      730.54      743.92     17.08 o
  -2  -9   1     1962.64     2065.96     27.50 o
  -1  -9   1       47.45       48.97      2.67 o
   0  -9   1       31.89       37.63      2.36 o
   1  -9   1     1203.62     1197.26     18.86 o
   2  -9   1     1269.76     1223.97     19.21 o
   3  -9   1      205.83      225.30     10.18 o
   4  -9   1     1450.82     1486.34     39.32 o
   5  -9   1     1191.26     1114.67     27.42 o
  -3  -8   1      941.38      917.78     18.52 o
  -2  -8   1       49.93       54.39      5.50 o
  -1  -8   1       54.87       50.64      2.52 o
   0  -8   1     3509.49     3425.24     31.59 o
   1  -8   1      353.58      365.79      9.75 o
   2  -8   1       87.63      151.65      6.76 o
   3  -8   1      128.70      145.38      6.87 o
   4  -8   1      261.00      272.08      9.14 o
   5  -8   1     2510.67     2441.62     38.90 o
   6  -8   1      199.96      222.18     12.64 o
  -4  -7   1       27.44       32.75      3.40 o
  -3  -7   1     3040.60     3027.31     63.46 o
  -2  -7   1      661.37      714.22     13.92 o
  -1  -7   1      319.26      320.72      8.84 o
   0  -7   1     3914.29     3845.26     28.65 o
   1  -7   1     5153.63     5006.16     32.11 o
   2  -7   1        4.27       30.69      1.74 o
   3  -7   1     4942.25     4908.87    165.56 o
   4  -7   1      925.78      989.95     22.12 o
   5  -7   1      290.84      289.39     12.65 o
   6  -7   1       71.44       95.56      6.84 o
   7  -7   1     3619.11     3685.89     51.32 o
  -5  -6   1      449.62      479.20     19.09 o
  -4  -6   1     1515.78     1539.82     31.72 o
  -3  -6   1      139.92      146.76      6.63 o
  -2  -6   1      392.35      395.41      9.66 o
  -1  -6   1     2921.77     2826.29     23.30 o
   0  -6   1       49.31       51.04      2.90 o
   1  -6   1     7365.33     7155.54    146.93 o
   2  -6   1       11.89       14.42      2.48 o
   3  -6   1       60.73       65.55      3.39 o
   4  -6   1     3560.36     3765.14     40.39 o
   5  -6   1      257.21      254.64     11.43 o
   6  -6   1      241.00      239.10     12.27 o
   7  -6   1     1649.60     1662.08     33.51 o
  -6  -5   1       23.28       35.37      2.90 o
  -5  -5   1      107.82       95.99      7.00 o
  -4  -5   1     5171.73     5385.16     54.09 o
  -3  -5   1      270.75      285.79     17.43 o
  -2  -5   1     2695.55     2682.20     22.57 o
  -1  -5   1     5843.49     5634.16     93.84 o
   0  -5   1     6831.44     6546.08     68.98 o
   1  -5   1     1786.87     1763.66     24.79 o
   2  -5   1     6435.80     6669.20    281.17 o
   3  -5   1     3825.07     3754.16     24.31 o
   4  -5   1      226.86      234.14      9.82 o
   5  -5   1       27.88       33.99      2.49 o
   6  -5   1     4305.14     4132.64     46.31 o
   7  -5   1       50.76       83.71      7.22 o
  -6  -4   1      641.89      614.70     18.55 o
  -5  -4   1     1382.05     1389.33     26.33 o
  -4  -4   1     1185.15     1284.49     23.58 o
  -3  -4   1     1829.20     1891.17     36.59 o
  -2  -4   1      575.31      581.00      9.67 o
  -1  -4   1     1624.70     1607.48     20.26 o
   0  -4   1     3423.44     3120.46     36.61 o
   1  -4   1       42.34       63.63      6.23 o
   2  -4   1        0.11       12.67      0.83 o
   3  -4   1    11373.88    11188.76     85.18 o
   4  -4   1      259.42      256.75      9.58 o
   5  -4   1      955.40      916.52     19.00 o
   6  -4   1     1752.18     1667.21     28.57 o
   7  -4   1     2950.26     2946.11     41.63 o
   8  -4   1      490.58      493.22     19.01 o
  -7  -3   1        3.69        7.25      4.35 o
  -6  -3   1      214.38      212.17     10.67 o
  -5  -3   1     2917.94     2982.50     36.01 o
  -4  -3   1      388.17      409.32     12.30 o
  -3  -3   1     1230.32     1281.87     13.45 o
  -2  -3   1     3096.66     2979.26     32.82 o
  -1  -3   1     2454.87     2389.01     17.06 o
   0  -3   1     1735.65     1585.26     25.22 o
   1  -3   1     2695.52     2872.50     32.34 o
   2  -3   1     1317.43     1152.97     17.17 o
   3  -3   1     1203.16     1199.72     47.97 o
   4  -3   1      883.67      927.89     17.28 o
   5  -3   1     1459.15     1349.59     22.49 o
   6  -3   1      897.50      924.70     20.85 o
   7  -3   1      529.60      506.93     17.39 o
   8  -3   1        1.70        8.12      5.55 o
  -7  -2   1      478.12      461.90     17.07 o
  -6  -2   1       10.47       18.57      1.99 o
  -5  -2   1     2932.25     2963.89     34.05 o
  -4  -2   1     4118.90     4120.23     35.27 o
  -3  -2   1       25.16       43.57      2.24 o
  -2  -2   1       10.49       25.49      1.48 o
  -1  -2   1    16667.28    16615.95    344.25 o
   0  -2   1     1812.64     1765.78     10.07 o
   1  -2   1      677.15      628.28      6.19 o
   2  -2   1    15470.35    16300.88    208.60 o
   3  -2   1     1017.48      999.99     41.85 o
   4  -2   1       45.47       51.18      3.64 o
   5  -2   1     1796.18     1807.49     26.50 o
   6  -2   1     2455.68     2368.95     33.08 o
   7  -2   1      597.59      592.51     18.81 o
   8  -2   1     1255.47     1275.47     30.42 o
  -8  -1   1      246.37      245.73     13.08 o
  -7  -1   1        0.38       40.34      2.86 o
  -6  -1   1     1092.01     1016.78     20.74 o
  -5  -1   1       12.63       21.40      1.93 o
  -4  -1   1     2469.51     2489.09     26.06 o
  -3  -1   1     1830.30     1828.75     33.35 o
  -2  -1   1      584.26      530.16      6.99 o
  -1  -1   1     4574.49     4666.78     14.50 o
   0  -1   1      129.35      239.66      2.95 o
   1  -1   1      391.34      414.97     11.72 o
   2  -1   1     7037.96     7032.14     41.78 o
   3  -1   1     5667.62     5709.53    138.29 o
   4  -1   1      343.92      331.18     10.01 o
   5  -1   1     1582.71     1642.41     25.30 o
   6  -1   1     2779.27     2602.24     34.80 o
   7  -1   1      384.93      394.61     14.98 o
   8  -1   1        6.23       10.13      6.51 o
  -8   0   1      935.25      917.53     24.86 o
  -7   0   1      284.56      267.89     12.23 o
  -6   0   1     3760.27     3529.65     38.38 o
  -5   0   1     3720.36     3773.58     35.98 o
  -4   0   1      190.53      270.99      8.25 o
  -3   0   1      102.02      182.52      4.08 o
  -2   0   1    32742.05    32712.00    263.30 o
  -1   0   1        1.61       26.25      2.62 o
   0   0   1      820.86      820.26      4.35 o
   1   0   1    10325.83    10647.32    280.50 o
   2   0   1     1312.70     1139.00     39.10 o
   3   0   1      460.65      511.02      7.54 o
   4   0   1     2245.40     2191.39     26.03 o
   5   0   1     1271.86     1290.55     23.01 o
   6   0   1      288.24      335.81     12.94 o
   7   0   1      766.60      803.39     22.02 o
  -8   1   1      246.54      253.81     13.12 o
  -7   1   1      120.73      114.50      8.10 o
  -6   1   1     1496.34     1435.92     24.21 o
  -5   1   1     2255.78     2298.91     27.72 o
  -4   1   1        4.03       61.10      4.52 o
  -3   1   1       22.21       23.98      1.20 o
  -2   1   1    22699.53    23502.79    281.44 o
  -1   1   1      325.62      341.75      3.51 o
   0   1   1     1287.74     1196.30      6.33 o
   1   1   1    13378.15    14024.06    117.82 o
   2   1   1     7716.49     7924.59     82.72 o
   3   1   1      554.00      551.47      9.11 o
   4   1   1      496.13      507.86     13.21 o
   5   1   1     6636.09     6818.22     54.37 o
   6   1   1       56.25       85.73      6.39 o
   7   1   1       81.09       73.69      6.91 o
  -8   2   1      385.67      377.77     16.04 o
  -7   2   1     2315.70     2255.80     33.87 o
  -6   2   1     1748.46     1679.13     26.10 o
  -5   2   1      242.32      256.58      9.66 o
  -4   2   1        5.46       20.39      1.75 o
  -3   2   1     2160.71     2042.85     48.02 o
  -2   2   1      339.41      289.28      4.65 o
  -1   2   1      954.18      920.35      7.01 o
   0   2   1     6043.17     6186.74     76.68 o
   1   2   1       50.01       68.80     17.09 o
   2   2   1     1882.08     1811.61     24.64 o
   3   2   1      382.01      392.97     14.46 o
   4   2   1      542.56      526.22     14.41 o
   5   2   1     5689.38     5616.03     51.12 o
   6   2   1      104.79      100.82      7.98 o
   7   2   1      171.95      173.16     11.68 o
  -8   3   1        0.07       32.80      2.74 o
  -7   3   1      139.39      123.30      8.93 o
  -6   3   1     9652.01     9384.91     62.92 o
  -5   3   1       50.99       54.00      3.86 o
  -4   3   1     1704.31     1677.66     21.52 o
  -3   3   1     7680.30     7490.61    215.22 o
  -2   3   1      606.79      375.38      6.95 o
  -1   3   1        4.41       48.91      2.12 o
   0   3   1     7356.00     6832.94    143.04 o
   1   3   1     4707.80     4535.54     24.05 o
   2   3   1      359.28      335.30     15.69 o
   3   3   1      861.23      897.43     18.16 o
   4   3   1     2356.05     2387.34     31.42 o
   5   3   1       34.29       48.31      3.49 o
   6   3   1       35.12       41.24      2.96 o
  -8   4   1      868.72      918.13     24.62 o
  -7   4   1      722.79      738.26     20.35 o
  -6   4   1      172.69      184.87      9.26 o
  -5   4   1     1602.71     1481.06     23.08 o
  -4   4   1     3338.72     3385.99     32.35 o
  -3   4   1     2943.51     2913.31     19.04 o
  -2   4   1     2119.44     2145.36     54.23 o
  -1   4   1     1024.12      952.66      9.92 o
   0   4   1       83.88       93.31     11.53 o
   1   4   1     7617.07     7510.65     97.83 o
   2   4   1      237.55      301.00      6.80 o
   3   4   1      274.48      279.61     23.70 o
   4   4   1     4030.06     4105.44     43.22 o
   5   4   1      227.91      253.23     12.60 o
   6   4   1        1.48        7.99      4.04 o
  -8   5   1       74.38       87.09      7.23 o
  -7   5   1     4353.20     4459.19     50.29 o
  -6   5   1       11.80       12.46      4.19 o
  -5   5   1      448.89      453.66     13.55 o
  -4   5   1     2671.11     2770.39     31.48 o
  -3   5   1     1450.81     1395.01     14.34 o
  -2   5   1      731.68      722.72     38.75 o
  -1   5   1     4187.50     4003.41     48.11 o
   0   5   1     3123.98     3055.44     20.64 o
   1   5   1      476.88      510.94     15.23 o
   2   5   1       33.55       56.33      2.66 o
   3   5   1     2011.14     2066.72     51.02 o
   4   5   1      225.38      213.64     11.63 o
   5   5   1      379.76      423.11     16.33 o
  -7   6   1      626.22      631.13     19.92 o
  -6   6   1     2807.59     2695.93     37.55 o
  -5   6   1     1084.13     1041.21     21.76 o
  -4   6   1     4883.05     4966.32     45.16 o
  -3   6   1     2216.84     2230.95     20.36 o
  -2   6   1     1368.53     1291.12     16.19 o
  -1   6   1        3.37        9.60      0.94 o
   0   6   1     8788.71     8329.57     38.50 o
   1   6   1      107.28      148.71      8.32 o
   2   6   1      266.69      285.73      8.16 o
   3   6   1     2686.64     2583.15     26.25 o
   4   6   1      509.19      545.34     19.03 o
   5   6   1        6.95       27.40      3.03 o
  -7   7   1       10.87       16.06      2.72 o
  -6   7   1      103.97      102.26      6.92 o
  -5   7   1     3004.76     2955.77     38.79 o
  -4   7   1      105.19      137.22      8.60 o
  -3   7   1     2218.60     2262.68     48.78 o
  -2   7   1     1372.39     1316.70     16.37 o
  -1   7   1       45.18       52.37      2.94 o
   0   7   1      930.24      913.92     13.97 o
   1   7   1      916.37      918.97     18.58 o
   2   7   1     1538.96     1509.63     45.84 o
   3   7   1     1110.42     1102.86     45.25 o
   4   7   1      657.63      600.80     22.77 o
  -6   8   1        5.60       11.99      4.08 o
  -5   8   1     2919.72     2888.39     40.56 o
  -4   8   1     2788.96     2857.95     34.26 o
  -3   8   1      418.00      429.03     10.54 o
  -2   8   1      775.13      784.15     17.72 o
  -1   8   1     4310.17     4096.57     34.21 o
   0   8   1        2.95       -4.45      4.45 o
   1   8   1      150.13      170.72     15.85 o
   2   8   1     4144.16     4152.79     66.17 o
   3   8   1      177.47      165.77      7.64 o
  -6   9   1       84.43       97.05      7.77 o
  -5   9   1      418.80      441.41     17.65 o
  -4   9   1     2224.09     2244.65     87.00 o
  -3   9   1       44.43       53.32      2.50 o
  -2   9   1       45.53       46.81      2.63 o
  -1   9   1      321.63      312.88      9.87 o
   0   9   1     1133.33     1143.55     18.92 o
   1   9   1      138.67      132.70      6.25 o
   2   9   1     1940.66     1893.56     26.57 o
  -4  10   1      132.08      120.90      8.36 o
  -3  10   1       17.87       27.29      2.02 o
  -2  10   1     2723.97     2754.44     31.20 o
  -1  10   1        0.19       -3.21      5.36 o
   0  10   1        2.79       12.09      3.11 o
  -1 -10   2     1604.82     1597.99     46.80 o
   0 -10   2      507.95      526.24     14.43 o
   1 -10   2       99.45       93.97      5.24 o
   2 -10   2      100.10       95.01      5.16 o
   3 -10   2       50.24       59.82      2.70 o
   4 -10   2     1840.16     1993.68     63.61 o
  -2  -9   2     1197.86     1200.34     35.27 o
  -1  -9   2      700.08      712.50     25.10 o
   0  -9   2     3875.87     3844.96     34.83 o
   1  -9   2      542.43      514.79     13.38 o
   2  -9   2     3891.06     3908.50     34.74 o
   3  -9   2      459.48      509.67     35.81 o
   4  -9   2      310.77      359.67     11.32 o
   5  -9   2       13.76       17.06      2.66 o
  -4  -8   2       23.00       27.06      3.63 o
  -3  -8   2      412.78      412.83     12.66 o
  -2  -8   2     2781.41     2803.53     29.88 o
  -1  -8   2     3043.49     3071.85     29.61 o
   0  -8   2      202.39      196.46      7.57 o
   1  -8   2      211.63      211.56      8.95 o
   2  -8   2      105.63      120.52      6.14 o
   3  -8   2     8312.64     8428.73    170.62 o
   4  -8   2     1206.06     1264.84     27.90 o
   5  -8   2      650.49      637.15     20.42 o
   6  -8   2      273.63      280.38     14.57 o
  -5  -7   2     5724.49     5825.56     69.91 o
  -4  -7   2      336.79      338.99     16.58 o
  -3  -7   2      576.09      620.40     14.10 o
  -2  -7   2      593.88      636.97     17.31 o
  -1  -7   2     3456.39     3455.31     28.77 o
   0  -7   2      728.06      693.12     12.58 o
   1  -7   2     6232.63     6143.33     78.39 o
   2  -7   2       92.69      114.34      5.30 o
   3  -7   2       24.95       52.99      2.92 o
   4  -7   2       29.30       44.52      3.58 o
   5  -7   2     3247.26     3277.78     43.14 o
   6  -7   2     1128.41     1126.93     27.14 o
  -5  -6   2      164.27      158.20      9.65 o
  -4  -6   2     4615.52     4688.88     54.52 o
  -3  -6   2     3312.29     3410.14     40.61 o
  -2  -6   2     5588.08     5656.23     36.01 o
  -1  -6   2     1685.62     1631.86     17.94 o
   0  -6   2     2350.54     2255.26     20.32 o
   1  -6   2      221.02      215.06      6.40 o
   2  -6   2    11854.12    11517.45    203.37 o
   3  -6   2      324.06      320.39      8.21 o
   4  -6   2     1054.40     1088.10     22.70 o
   5  -6   2      918.73      902.98     21.62 o
   6  -6   2      978.98      940.53     23.80 o
   7  -6   2      214.52      203.64     13.05 o
  -6  -5   2     5774.41     5488.56     59.26 o
  -5  -5   2     1887.23     2005.58     34.65 o
  -4  -5   2     2110.85     2107.50     33.27 o
  -3  -5   2      260.78      338.26     12.23 o
  -2  -5   2     3462.82     3550.37     26.09 o
  -1  -5   2    15960.60    15776.34     51.95 o
   0  -5   2    10156.18     9906.12     55.87 o
   1  -5   2      988.65      944.40     30.06 o
   2  -5   2        0.63        2.32      2.13 o
   3  -5   2     9263.59     9156.16     96.79 o
   4  -5   2     5359.70     5562.60     48.06 o
   5  -5   2     2902.93     2807.25     35.75 o
   6  -5   2      100.10      101.97      6.97 o
   7  -5   2      360.45      392.65     16.55 o
  -7  -4   2      383.95      388.66     16.77 o
  -6  -4   2      804.81      788.39     21.24 o
  -5  -4   2     4863.57     4975.06     49.66 o
  -4  -4   2      148.12      166.02      8.50 o
  -3  -4   2    10014.72    10233.42    315.64 o
  -2  -4   2     1304.13     1264.56     13.93 o
  -1  -4   2     2557.50     2468.06     86.65 o
   0  -4   2     2763.45     2802.53     18.22 o
   1  -4   2    26632.47    26600.26    394.57 o
   2  -4   2     2723.99     2743.41    111.81 o
   3  -4   2     5951.62     5849.50     29.85 o
   4  -4   2     1115.67     1127.15     20.62 o
   5  -4   2     5007.23     4844.61     45.76 o
   6  -4   2     6525.98     6000.23     56.66 o
   7  -4   2     4921.26     4918.89     56.34 o
  -7  -3   2     8519.53     8165.73     71.15 o
  -6  -3   2     1220.70     1215.40     24.52 o
  -5  -3   2       41.12       50.69      3.80 o
  -4  -3   2       14.78       26.91      2.21 o
  -3  -3   2     4762.08     4936.13     26.54 o
  -2  -3   2    13411.50    13575.33    228.63 o
  -1  -3   2     4229.80     4179.07     20.82 o
   0  -3   2      458.60      381.99      7.16 o
   1  -3   2     1078.32     1018.65      9.83 o
   2  -3   2     4973.45     4637.89    110.95 o
   3  -3   2      113.07      159.50      4.90 o
   4  -3   2     8447.45     8686.60     55.66 o
   5  -3   2      102.11       95.33      6.57 o
   6  -3   2      417.47      407.33     14.72 o
   7  -3   2      112.49      108.21      7.59 o
  -7  -2   2      349.61      394.85     15.24 o
  -6  -2   2     4813.31     4753.25     46.26 o
  -5  -2   2     1226.88     1206.69     21.47 o
  -4  -2   2    10061.20    10109.33     55.50 o
  -3  -2   2      303.07      302.20      6.04 o
  -2  -2   2     2532.21     2459.73     19.89 o
  -1  -2   2     1674.68     1848.87     19.13 o
   0  -2   2    58271.91    54791.02    407.15 o
   1  -2   2     2806.41     2831.78     14.92 o
   2  -2   2      873.93      713.13     20.40 o
   3  -2   2       12.34       22.23      2.29 o
   4  -2   2     3953.57     3910.40     36.57 o
   5  -2   2     5908.88     6048.78     51.05 o
   6  -2   2     3072.84     2945.22     38.34 o
   7  -2   2       65.89       75.63      5.88 o
  -8  -1   2     2539.26     2494.30     40.27 o
  -7  -1   2     2344.20     2362.65     35.44 o
  -6  -1   2      198.80      205.02      9.64 o
  -5  -1   2      917.51      896.62     17.98 o
  -4  -1   2      224.51      266.01      8.51 o
  -3  -1   2    14531.90    14779.24     38.71 o
  -2  -1   2     1578.61     1384.11     13.43 o
  -1  -1   2     8523.20     9197.69    123.86 o
   0  -1   2     3643.53     3818.81     93.27 o
   1  -1   2    16712.65    16972.98    205.43 o
   2  -1   2     1838.80     1568.00     56.08 o
   3  -1   2    13469.97    14085.29    283.43 o
   4  -1   2      297.74      349.29     11.19 o
   5  -1   2     1073.28     1154.06     22.33 o
   6  -1   2      559.00      543.17     17.15 o
   7  -1   2     7358.55     7088.36     66.99 o
  -8   0   2      220.46      198.09     11.93 o
  -7   0   2     5675.77     5632.86     53.68 o
  -6   0   2     3914.52     3723.14     38.68 o
  -5   0   2     5662.12     5706.02     43.66 o
  -4   0   2      677.47      691.91     13.18 o
  -3   0   2      432.74      439.43     15.44 o
  -2   0   2     7274.71     7068.13     83.29 o
   0   0   2     7873.00     7996.98    108.71 o
   1   0   2      291.88      361.76     22.94 o
   2   0   2      916.45      901.70     18.77 o
   3   0   2        1.74        8.03      1.47 o
   4   0   2     9731.90    10085.12     60.82 o
   5   0   2     1091.62     1117.67     22.43 o
   6   0   2      847.03      982.90     22.86 o
   7   0   2      777.58      791.32     22.74 o
  -8   1   2     4588.31     4617.13     52.99 o
  -7   1   2      160.87      163.14      9.65 o
  -6   1   2     2098.03     2019.92     28.08 o
  -5   1   2      213.24      235.52      8.90 o
  -4   1   2    59754.15    62154.66    532.97 o
  -3   1   2     2100.38     2220.46     34.35 o
  -2   1   2    10903.13    10906.60     38.39 o
  -1   1   2     4438.66     4293.06     68.91 o
   0   1   2    48210.75    44938.74    245.61 o
   1   1   2     5232.09     5229.97     20.34 o
   2   1   2    16964.49    17004.96     46.31 o
   3   1   2     1805.65     1834.73     16.56 o
   4   1   2     2119.25     2141.44     28.98 o
   5   1   2      149.35      165.71      9.92 o
   6   1   2     1591.89     1507.79     28.97 o
   7   1   2      383.52      379.76     16.78 o
  -8   2   2     1494.73     1551.74     30.93 o
  -7   2   2       52.37       54.23      4.06 o
  -6   2   2     2142.64     2078.42     28.39 o
  -5   2   2       72.95       82.20      5.49 o
  -4   2   2        0.17        3.84      2.47 o
  -3   2   2     3071.54     2982.03     49.06 o
  -2   2   2    10639.57    10190.70    292.69 o
  -1   2   2    23109.60    22723.46    222.81 o
   0   2   2       81.72      111.04      2.90 o
   1   2   2     1033.64      972.42     28.53 o
   2   2   2     2398.93     2476.22     23.12 o
   3   2   2    49378.50    51224.27    884.07 o
   4   2   2     1301.10     1312.72     24.05 o
   5   2   2     1966.39     1923.59     31.99 o
   6   2   2      558.47      533.44     18.00 o
  -8   3   2      767.22      764.38     21.94 o
  -7   3   2     1097.90     1046.54     22.89 o
  -6   3   2      401.38      419.93     13.08 o
  -5   3   2    13779.30    13060.25     66.27 o
  -4   3   2      101.68      170.16      7.37 o
  -3   3   2     2605.30     2584.97     41.88 o
  -2   3   2      608.84      582.72      7.33 o
  -1   3   2     6679.84     6453.16     23.66 o
   0   3   2      728.63      906.71      9.13 o
   1   3   2    11436.75    11587.61     42.07 o
   2   3   2      111.55      121.92      4.23 o
   3   3   2      144.83      168.32     10.30 o
   4   3   2      543.00      557.10     17.15 o
   5   3   2     4562.05     4629.30     52.49 o
   6   3   2     2644.94     2527.27     41.17 o
  -8   4   2     4138.89     4680.69     53.97 o
  -7   4   2     1331.48     1405.45     27.06 o
  -6   4   2      255.19      250.24     10.80 o
  -5   4   2      245.32      247.19      9.57 o
  -4   4   2    10097.57    10040.81     56.52 o
  -3   4   2     9732.41     9491.11     65.28 o
  -2   4   2     8563.52     8500.76    198.03 o
  -1   4   2      828.40      783.81      9.33 o
   0   4   2     3625.06     3497.97     22.97 o
   1   4   2      661.15      644.93     44.85 o
   2   4   2    13446.61    13643.40    103.34 o
   3   4   2       68.22       70.06      9.63 o
   4   4   2     1352.68     1406.88     28.45 o
   5   4   2      510.80      524.33     19.32 o
   6   4   2     1607.65     1602.16     34.08 o
  -8   5   2      352.62      337.59     15.76 o
  -7   5   2      543.98      545.37     17.63 o
  -6   5   2     5561.21     5368.15     50.01 o
  -5   5   2     1181.89     1170.46     21.27 o
  -4   5   2      252.34      273.01      9.92 o
  -3   5   2       25.01       34.94      1.94 o
  -2   5   2     3517.40     3477.25    136.89 o
  -1   5   2    13799.25    13304.25    131.54 o
   0   5   2     3428.27     3307.46     61.78 o
   1   5   2      490.49      465.86      8.87 o
   2   5   2        5.52        9.37      1.77 o
   3   5   2     5011.71     4883.17    101.30 o
   4   5   2     2105.00     2152.00     34.65 o
   5   5   2     2889.59     3028.68     49.51 o
  -8   6   2        2.08       12.43      5.34 o
  -7   6   2      467.16      458.33     16.51 o
  -6   6   2      393.16      421.48     15.24 o
  -5   6   2     6125.26     6097.56     52.26 o
  -4   6   2        3.65       49.32      4.37 o
  -3   6   2     5685.32     5780.98    158.51 o
  -2   6   2     2401.72     2339.77     29.80 o
  -1   6   2     1348.39     1346.91     15.87 o
   0   6   2       67.23       62.32      3.18 o
   1   6   2    11723.16    11474.83     48.87 o
   2   6   2      419.44      403.45      9.71 o
   3   6   2      570.82      562.99     18.55 o
   4   6   2      591.58      625.16     20.58 o
  -7   7   2     6689.35     6801.34     66.77 o
  -6   7   2     2039.96     1923.13     33.04 o
  -5   7   2       31.35       35.50      3.05 o
  -4   7   2      623.22      620.39     17.71 o
  -3   7   2     1749.62     1792.64     26.88 o
  -2   7   2     8428.05     8306.19     78.17 o
  -1   7   2       34.79       98.88      4.91 o
   0   7   2      556.63      580.40     13.94 o
   1   7   2      150.27      186.17     11.00 o
   2   7   2     3310.94     3236.81     29.93 o
   3   7   2        6.18        9.92      4.73 o
  -6   8   2     2814.86     2800.27     42.21 o
  -5   8   2     1176.81     1216.23     26.23 o
  -4   8   2     6947.54     7059.68     44.37 o
  -3   8   2      198.44      195.98      7.74 o
  -2   8   2      681.08      664.70     13.06 o
  -1   8   2     1560.82     1538.60     19.91 o
   0   8   2    13762.59    13397.67     71.88 o
   1   8   2      840.86      817.98     15.60 o
   2   8   2      348.85      349.01     11.92 o
  -5   9   2      507.19      499.70     18.63 o
  -4   9   2       48.12       53.25      3.19 o
  -3   9   2     2706.79     2767.83     84.08 o
  -2   9   2      115.51      116.35      6.36 o
  -1   9   2      681.01      680.68     25.47 o
   0   9   2      583.17      582.95     13.80 o
   1   9   2     2149.69     2098.54     27.05 o
  -3  10   2      214.02      224.35      9.16 o
  -2  10   2     1755.88     1721.15     24.62 o
  -1  10   2     1145.69     1162.00     20.45 o
  -1 -10   3      564.25      578.67     15.35 o
   0 -10   3     1979.06     1985.91     37.20 o
   1 -10   3     2703.17     2686.12     31.26 o
   2 -10   3      860.94      886.36     29.46 o
   3 -10   3       65.84       64.25      3.71 o
  -2  -9   3      218.37      250.78     10.29 o
  -1  -9   3      664.08      652.79     37.89 o
   0  -9   3     1554.29     1503.99     27.36 o
   1  -9   3     2159.47     2151.45     54.26 o
   2  -9   3      471.72      461.65     13.29 o
   3  -9   3     4474.72     4452.11    196.18 o
   4  -9   3       14.63       14.36      5.67 o
   5  -9   3        1.03        4.62      5.15 o
  -4  -8   3      103.21      102.58      8.65 o
  -3  -8   3      993.43     1063.75     19.73 o
  -2  -8   3      588.42      615.16     16.13 o
  -1  -8   3      222.67      228.01     18.10 o
   0  -8   3      498.67      535.59     12.18 o
   1  -8   3     3236.91     3190.88     29.26 o
   2  -8   3      332.68      310.35      9.88 o
   3  -8   3       85.08       84.24      4.69 o
   4  -8   3     3146.23     3246.88     70.19 o
   5  -8   3        5.85       38.40      3.14 o
   6  -8   3      304.13      299.96     15.30 o
  -5  -7   3       12.83       23.40      2.97 o
  -4  -7   3     2684.63     2835.11     45.75 o
  -3  -7   3      395.26      395.25     18.87 o
  -2  -7   3        0.06       -2.75      2.94 o
  -1  -7   3     1253.71     1301.61     31.68 o
   0  -7   3      333.67      396.31     11.00 o
   1  -7   3     2743.79     2797.50     63.85 o
   2  -7   3      602.58      560.59     11.51 o
   3  -7   3        4.23        9.18      3.61 o
   4  -7   3      553.37      665.35     19.52 o
   5  -7   3      658.67      683.41     20.23 o
   6  -7   3      443.65      470.02     18.40 o
  -6  -6   3      444.47      449.34     18.72 o
  -5  -6   3        2.34       13.62      6.19 o
  -4  -6   3     2054.80     2047.30     35.69 o
  -3  -6   3     3834.53     3870.38     32.07 o
  -2  -6   3       51.91       67.20      3.62 o
  -1  -6   3     3919.70     3893.19     28.25 o
   0  -6   3     3312.77     3155.07     24.65 o
   1  -6   3      409.00      389.73      8.74 o
   2  -6   3       99.73      104.71      6.35 o
   3  -6   3     8228.08     8286.46    226.15 o
   4  -6   3      134.19      159.97      9.68 o
   5  -6   3       77.39      117.71      8.48 o
   6  -6   3      583.97      575.03     19.31 o
   7  -6   3      877.35      896.95     26.29 o
  -6  -5   3        1.49       25.52      3.33 o
  -5  -5   3     1467.75     1439.29     29.06 o
  -4  -5   3        2.20       23.65      2.41 o
  -3  -5   3     4033.79     4158.13    151.07 o
  -2  -5   3      338.66      352.04      8.30 o
  -1  -5   3        2.88       51.29      3.10 o
   0  -5   3     3488.24     3320.94     22.95 o
   1  -5   3      361.95      311.28      7.25 o
   2  -5   3      344.95      338.76     18.95 o
   3  -5   3     4260.74     4148.21     34.99 o
   4  -5   3     3344.93     3482.14     39.88 o
   5  -5   3        4.76       20.86      2.21 o
   6  -5   3     4588.20     4495.99     51.57 o
   7  -5   3      581.86      597.46     21.16 o
  -7  -4   3        7.01       12.40      2.57 o
  -6  -4   3      763.04      785.72     21.22 o
  -5  -4   3     3139.02     3178.47     39.90 o
  -4  -4   3     3356.47     3491.69     38.76 o
  -3  -4   3     1547.60     1637.23     17.13 o
  -2  -4   3     5979.02     5804.08     44.25 o
  -1  -4   3     7879.20     8012.28    290.82 o
   0  -4   3      340.15      487.68      8.01 o
   1  -4   3      249.42      245.12      6.00 o
   2  -4   3    11343.90    11279.08    424.53 o
   3  -4   3     1977.67     1792.67     17.54 o
   4  -4   3     1667.93     1691.38     26.83 o
   5  -4   3      688.10      728.97     18.62 o
   6  -4   3      561.47      552.57     17.76 o
   7  -4   3      675.20      670.37     22.11 o
  -7  -3   3      381.52      388.76     15.55 o
  -6  -3   3       29.23       37.60      3.26 o
  -5  -3   3      438.22      491.28     14.73 o
  -4  -3   3     1685.14     1727.93     24.92 o
  -3  -3   3       19.55       29.38      1.46 o
  -2  -3   3       24.60       24.80      2.13 o
  -1  -3   3    11295.12    11399.94    229.16 o
   0  -3   3     6292.58     6576.20     71.89 o
   1  -3   3     5737.89     5950.68     54.15 o
   2  -3   3     7016.17     6929.18    107.78 o
   3  -3   3     5623.87     5776.10    192.12 o
   4  -3   3     1469.04     1452.61     24.13 o
   5  -3   3     4831.41     4647.53     46.32 o
   6  -3   3     1768.19     1670.36     30.86 o
   7  -3   3      116.18      139.73      9.02 o
  -8  -2   3      328.09      305.20     14.91 o
  -7  -2   3      747.58      744.23     20.33 o
  -6  -2   3     2091.33     2009.25     29.98 o
  -5  -2   3     1020.03     1011.13     19.47 o
  -4  -2   3      337.42      371.14     10.80 o
  -3  -2   3      836.36      910.37     12.17 o
  -2  -2   3     6974.08     7132.03    102.63 o
  -1  -2   3      170.72      142.88      3.79 o
   0  -2   3      329.10      327.88      8.99 o
   1  -2   3     3618.50     3617.00     19.04 o
   2  -2   3      984.71      975.61     35.48 o
   3  -2   3      681.38      709.68     22.66 o
   4  -2   3      103.39      107.21      7.00 o
   5  -2   3       78.13       92.59      7.15 o
   6  -2   3     3522.47     3415.43     44.20 o
   7  -2   3      441.54      411.58     17.64 o
  -8  -1   3      946.13      937.16     24.43 o
  -7  -1   3       24.91       30.41      2.50 o
  -6  -1   3     1594.20     1723.07     26.66 o
  -5  -1   3     6032.81     6109.51     45.97 o
  -4  -1   3        0.89        5.89      2.57 o
  -3  -1   3      845.24      815.46     14.55 o
  -2  -1   3     9578.63     9071.39     30.47 o
  -1  -1   3     2012.21     1886.32     11.50 o
   0  -1   3      551.82      579.35      6.60 o
   1  -1   3     4576.30     4274.63    123.32 o
   2  -1   3     3326.46     3194.11     83.46 o
   3  -1   3      392.16      377.46     12.72 o
   4  -1   3     1622.43     1746.57     26.46 o
   5  -1   3     1040.30     1092.25     23.53 o
   6  -1   3       70.35       78.37      5.97 o
   7  -1   3        1.99       -1.86      5.16 o
  -8   0   3      844.69      824.69     23.02 o
  -7   0   3      727.50      732.66     19.58 o
  -6   0   3      286.96      282.82     10.53 o
  -5   0   3     2108.75     2148.64     26.70 o
  -4   0   3        0.88       19.15      1.56 o
  -3   0   3        6.20        1.21      5.52 o
  -2   0   3     8703.00     8801.29     26.03 o
  -1   0   3     7870.47     8068.00     33.23 o
   0   0   3      722.39      711.82     10.58 o
   1   0   3      381.83      223.72      4.99 o
   2   0   3     9962.00     9896.00    110.65 o
   3   0   3      657.10      711.46     20.84 o
   4   0   3       61.72       65.14      5.02 o
   5   0   3     7513.04     7768.76     63.89 o
   6   0   3      475.71      478.31     17.16 o
   7   0   3       31.80       33.41      3.66 o
  -8   1   3       10.47       17.03      2.31 o
  -7   1   3       11.18       10.99      3.76 o
  -6   1   3    10638.95    10394.73     64.24 o
  -5   1   3       24.94       36.10      2.94 o
  -4   1   3     1458.96     1455.85     19.04 o
  -3   1   3     6282.05     6148.15    126.22 o
  -2   1   3        6.20       25.29      1.37 o
  -1   1   3      572.18      608.05     13.64 o
   0   1   3     8495.25     8564.83     25.96 o
   1   1   3     2036.76     2005.53     32.55 o
   2   1   3      347.14      324.17      6.74 o
   3   1   3     3190.12     3258.21     24.11 o
   4   1   3      219.92      253.87     10.91 o
   5   1   3      515.08      519.93     16.92 o
   6   1   3      447.10      428.29     16.85 o
  -8   2   3       48.13       70.11      5.61 o
  -7   2   3        0.45        3.51      3.93 o
  -6   2   3     4410.76     4181.70     40.48 o
  -5   2   3     1233.36     1228.28     20.27 o
  -4   2   3      599.04      563.37     12.32 o
  -3   2   3     9279.44     9595.68    157.91 o
  -2   2   3     6646.06     6663.83    195.24 o
  -1   2   3      312.28      406.31      5.69 o
   0   2   3      144.78      235.78      8.79 o
   1   2   3    21070.72    21760.63    395.18 o
   2   2   3       27.45       25.45      3.01 o
   3   2   3      790.89      804.31     12.74 o
   4   2   3     3767.29     3799.82     44.63 o
   5   2   3      656.63      664.48     20.47 o
   6   2   3        5.28       17.33      2.46 o
  -8   3   3       25.58       44.32      3.92 o
  -7   3   3     1489.15     1511.42     27.53 o
  -6   3   3       73.27       75.47      5.06 o
  -5   3   3       10.55       19.17      1.64 o
  -4   3   3     2451.85     2573.66     27.02 o
  -3   3   3     2346.98     2509.48     17.00 o
  -2   3   3      268.57      232.10      5.56 o
  -1   3   3     1312.72     1234.53     15.51 o
   0   3   3      674.59      675.17      8.56 o
   1   3   3     7131.58     7220.38     58.11 o
   2   3   3      208.03      217.80      6.13 o
   3   3   3      893.38      906.65     14.00 o
   4   3   3     2071.58     2055.86     34.57 o
   5   3   3      913.71      978.61     26.34 o
   6   3   3      421.22      422.43     17.92 o
  -8   4   3      369.66      380.59     16.08 o
  -7   4   3     1950.25     1918.09     31.63 o
  -6   4   3     3960.16     3881.38     40.69 o
  -5   4   3      270.13      309.91     10.79 o
  -4   4   3     5182.79     5192.02     41.05 o
  -3   4   3     3343.79     3353.42     21.21 o
  -2   4   3      836.03      808.40     10.04 o
  -1   4   3      754.57      784.19     19.12 o
   0   4   3     2747.65     2743.29     19.00 o
   1   4   3        0.00        4.74      1.66 o
   2   4   3        1.06        2.63      2.04 o
   3   4   3     2986.85     3147.51     90.63 o
   4   4   3       10.68       36.20      3.02 o
   5   4   3      139.72      139.68      9.80 o
  -8   5   3     1692.94     1808.78     34.31 o
  -7   5   3     1397.39     1460.69     28.50 o
  -6   5   3      222.75      234.51     10.34 o
  -5   5   3      494.30      472.10     13.92 o
  -4   5   3        0.43        8.11      1.56 o
  -3   5   3     9584.53     9466.06     39.22 o
  -2   5   3        0.48        6.10      1.11 o
  -1   5   3      972.12      918.51     22.25 o
   0   5   3     4279.65     4011.41     42.08 o
   1   5   3      642.08      637.74     10.66 o
   2   5   3        3.37        4.41      2.18 o
   3   5   3     2622.66     2604.63     49.65 o
   4   5   3      987.41     1107.00     26.90 o
   5   5   3       60.90       66.22      6.02 o
  -8   6   3     1022.54     1084.26     27.95 o
  -7   6   3      912.62      971.53     23.87 o
  -6   6   3       60.81       76.73      5.27 o
  -5   6   3     3475.56     3445.80     39.47 o
  -4   6   3     2734.36     2703.96     33.92 o
  -3   6   3       18.88       57.56      3.20 o
  -2   6   3       81.83      119.56      5.31 o
  -1   6   3     4733.55     4664.70     29.48 o
   0   6   3      512.26      510.24     10.67 o
   1   6   3      374.39      353.91      8.99 o
   2   6   3     1653.55     1613.05     20.10 o
   3   6   3       78.28       86.07      5.28 o
   4   6   3     1074.69     1027.07     26.36 o
  -7   7   3      198.79      229.42     13.04 o
  -6   7   3      238.41      222.17     12.01 o
  -5   7   3      251.54      210.71     10.91 o
  -4   7   3     5149.95     5245.14     51.00 o
  -3   7   3       28.56       56.02      3.03 o
  -2   7   3     1018.53      983.63     14.73 o
  -1   7   3     3155.96     3077.07     40.43 o
   0   7   3      568.40      553.12     11.54 o
   1   7   3        5.34        8.18      3.65 o
   2   7   3     2856.55     2772.42     28.40 o
   3   7   3     1666.22     1663.99     23.28 o
  -6   8   3     1419.80     1420.44     29.81 o
  -5   8   3      137.45      128.38      9.42 o
  -4   8   3       93.70       97.63      6.76 o
  -3   8   3     1051.86     1047.81     16.93 o
  -2   8   3     2021.39     1956.41     22.82 o
  -1   8   3     1500.52     1407.86     19.54 o
   0   8   3      239.25      248.44      8.67 o
   1   8   3       39.83       42.50      5.56 o
   2   8   3        1.69        5.54      4.56 o
  -5   9   3     3075.77     3102.81     45.61 o
  -4   9   3        6.33       26.98      1.93 o
  -3   9   3      399.27      408.43     11.76 o
  -2   9   3     3653.18     3588.19     76.70 o
  -1   9   3      440.45      427.56     11.87 o
   0   9   3      304.52      310.08     10.50 o
   0 -10   4       14.51       15.73      4.77 o
   1 -10   4      439.91      456.72     15.57 o
   2 -10   4        2.22        2.02      3.78 o
  -2  -9   4      114.79      128.32      6.64 o
  -1  -9   4      211.38      253.54      9.79 o
   0  -9   4     2430.64     2421.88     35.37 o
   1  -9   4     4167.37     4076.97     95.50 o
   2  -9   4      773.48      774.55     16.17 o
   3  -9   4      274.17      275.49     10.43 o
   4  -9   4      602.04      617.63     15.44 o
  -4  -8   4     2805.82     2807.18     49.11 o
  -3  -8   4      254.55      264.04     10.09 o
  -2  -8   4     3015.42     3113.70     31.71 o
  -1  -8   4      553.29      566.32     13.39 o
   0  -8   4      925.15      933.33     16.58 o
   1  -8   4       55.25       56.46      3.21 o
   2  -8   4     3349.32     3299.67     30.82 o
   3  -8   4      303.03      316.22     13.52 o
   4  -8   4      628.87      687.58     20.91 o
   5  -8   4      347.05      377.69     17.31 o
  -5  -7   4     2725.15     2734.90     47.01 o
  -4  -7   4      151.93      146.58     11.06 o
  -3  -7   4       34.22       40.33      2.15 o
  -2  -7   4      116.12      125.69     11.42 o
  -1  -7   4     9342.05     9456.74     49.44 o
   0  -7   4     2058.27     1980.30     34.40 o
   1  -7   4     1578.69     1592.04     19.49 o
   2  -7   4      609.95      591.69     42.29 o
   3  -7   4     3291.41     3365.70     65.78 o
   4  -7   4      763.90      794.30     22.50 o
   5  -7   4     3689.45     3671.47     49.00 o
   6  -7   4      151.01      175.79     11.90 o
  -6  -6   4      369.39      344.18     15.96 o
  -5  -6   4     3560.07     3556.36     50.01 o
  -4  -6   4      652.28      630.11     19.90 o
  -3  -6   4     5865.91     5936.21     41.52 o
  -2  -6   4        0.11        8.29      2.89 o
  -1  -6   4      329.76      346.18      8.89 o
   0  -6   4       83.82      211.68      6.84 o
   1  -6   4     6087.71     6154.73    165.17 o
   2  -6   4     1952.95     2017.00     52.52 o
   3  -6   4      979.20     1023.69     15.73 o
   4  -6   4        3.78        5.06      4.42 o
   5  -6   4      439.81      413.32     16.15 o
   6  -6   4     3354.46     3285.25     47.82 o
  -6  -5   4     3341.72     3127.82     44.70 o
  -5  -5   4      515.20      496.82     17.20 o
  -4  -5   4      848.43      889.01     21.55 o
  -3  -5   4       83.55       94.97      5.08 o
  -2  -5   4    16825.69    16998.95     59.68 o
  -1  -5   4     1476.17     1455.16     16.27 o
   0  -5   4     1644.95     1600.01     55.59 o
   1  -5   4     1818.43     1810.15     18.57 o
   2  -5   4     4723.01     4547.01     31.04 o
   3  -5   4      391.35      401.78      9.24 o
   4  -5   4     8086.44     8417.55     65.60 o
   5  -5   4       52.60       65.37      4.90 o
   6  -5   4       94.50       97.28      7.36 o
  -7  -4   4      193.57      193.68     11.84 o
  -6  -4   4     2058.56     1886.94     32.81 o
  -5  -4   4     3595.31     3753.57     43.84 o
  -4  -4   4     5675.00     5858.41     50.57 o
  -3  -4   4      937.32      929.27     13.17 o
  -2  -4   4        2.68       16.89      1.21 o
  -1  -4   4     6368.28     6619.79    255.18 o
   0  -4   4    10295.12    10248.31     67.65 o
   1  -4   4     5237.78     5038.97     27.76 o
   2  -4   4      244.37      235.62     10.62 o
   3  -4   4     1026.74     1034.00     26.15 o
   4  -4   4      247.89      258.48     11.27 o
   5  -4   4     5406.83     5019.33     52.07 o
   6  -4   4      606.66      568.37     19.81 o
   7  -4   4      457.13      450.04     19.45 o
  -7  -3   4     4568.62     4549.75     52.55 o
  -6  -3   4      791.18      755.38     19.74 o
  -5  -3   4     1487.66     1538.01     26.02 o
  -4  -3   4     1196.39     1175.10     20.88 o
  -3  -3   4    21023.82    22344.90     60.82 o
  -2  -3   4     3833.57     3909.84     25.10 o
  -1  -3   4    11786.73    12376.85     40.27 o
   0  -3   4     3590.29     3526.86     21.23 o
   1  -3   4     9235.56     9243.03     35.82 o
   2  -3   4     9026.09     8692.77    185.05 o
   3  -3   4    14277.32    14584.23    309.07 o
   4  -3   4       21.97       31.56      2.30 o
   5  -3   4      194.11      201.83     10.73 o
   6  -3   4     1358.91     1280.43     28.88 o
   7  -3   4     3432.69     3374.32     50.51 o
  -8  -2   4        4.52        9.47      4.95 o
  -7  -2   4     2412.49     2315.63     36.28 o
  -6  -2   4     3510.66     3420.37     39.18 o
  -5  -2   4     1016.17     1031.24     20.19 o
  -4  -2   4       66.98       74.66      5.38 o
  -3  -2   4      202.23      208.40     10.01 o
  -2  -2   4     5680.79     5726.03    138.94 o
  -1  -2   4        2.63       22.50      1.32 o
   0  -2   4    12436.28    11927.87    240.92 o
   1  -2   4      161.64      162.26      8.58 o
   2  -2   4     1512.57     1458.79     14.77 o
   3  -2   4      939.40      966.57     20.36 o
   4  -2   4    11352.75    11962.13     74.30 o
   5  -2   4     1320.90     1332.88     27.41 o
   6  -2   4     2242.05     2056.72     36.14 o
   7  -2   4      573.56      583.24     20.92 o
  -8  -1   4     4793.82     4741.42     55.00 o
  -7  -1   4      218.63      224.32     11.44 o
  -6  -1   4      991.24      951.66     20.06 o
  -5  -1   4      140.42      148.08      7.45 o
  -4  -1   4    31577.59    34419.45    408.46 o
  -3  -1   4     1115.90     1155.83     11.46 o
  -2  -1   4     1559.79     1403.03     11.71 o
  -1  -1   4      493.76      472.94      6.62 o
   0  -1   4    10157.26    10092.34     32.28 o
   1  -1   4    10378.82    10809.63    333.64 o
   2  -1   4     7887.98     8010.68    119.55 o
   3  -1   4       19.84       22.90      1.33 o
   4  -1   4        2.44       17.18      2.18 o
   5  -1   4      548.53      548.42     17.79 o
   6  -1   4      505.72      521.21     18.47 o
  -8   0   4      420.56      422.69     16.31 o
  -7   0   4     4024.36     4184.90     45.78 o
  -6   0   4     1474.78     1370.40     23.31 o
  -5   0   4     2623.11     2663.82     30.10 o
  -4   0   4      985.43      991.01     16.91 o
  -3   0   4    10579.19    10759.49    144.22 o
  -2   0   4      565.31      433.95      7.47 o
  -1   0   4    13663.83    13408.75     87.17 o
   0   0   4      540.62      551.51      7.34 o
   1   0   4     2450.35     2400.51     40.21 o
   2   0   4      523.76      532.10      9.21 o
   3   0   4    22790.98    23385.88    678.73 o
   4   0   4      519.71      534.78     16.44 o
   5   0   4     1554.95     1534.40     30.59 o
   6   0   4      153.25      117.29      9.00 o
  -8   1   4      273.17      261.26     13.06 o
  -7   1   4      115.97      115.78      8.35 o
  -6   1   4     1037.94      984.09     19.74 o
  -5   1   4    11570.98    11935.26     64.51 o
  -4   1   4     5236.69     5340.25     38.16 o
  -3   1   4        2.26       18.84      2.73 o
  -2   1   4      259.89      280.67     14.62 o
  -1   1   4      483.29      416.14      6.16 o
   0   1   4    12501.50    12297.59     40.75 o
   1   1   4     3458.03     3337.41     20.32 o
   2   1   4     1683.97     1706.24     16.57 o
   3   1   4     1272.02     1310.65     27.02 o
   4   1   4     3570.73     3671.38     44.31 o
   5   1   4     1300.76     1315.45     29.11 o
   6   1   4     4031.72     3792.43     52.93 o
  -8   2   4     8757.10     8774.86     72.66 o
  -7   2   4      350.49      344.95     13.33 o
  -6   2   4     3024.49     2887.80     34.19 o
  -5   2   4     1475.62     1470.22     22.47 o
  -4   2   4    17854.00    18406.30     74.28 o
  -3   2   4     3306.65     3308.46     96.35 o
  -2   2   4    18917.27    20122.36    339.45 o
  -1   2   4     2604.21     2632.13     16.24 o
   0   2   4     3556.25     3571.25     19.95 o
   1   2   4      146.42      141.75      4.46 o
   2   2   4     9282.81     9477.89    137.97 o
   3   2   4      739.25      815.05     23.58 o
   4   2   4      469.97      513.22     17.47 o
   5   2   4       97.87      105.49      7.85 o
   6   2   4      273.14      299.44     15.59 o
  -8   3   4        6.95       15.49      2.19 o
  -7   3   4      790.14      839.76     20.34 o
  -6   3   4     4357.02     4175.47     41.73 o
  -5   3   4     6767.75     6953.43     50.47 o
  -4   3   4      215.59      234.54      8.60 o
  -3   3   4      720.47      711.68      9.63 o
  -2   3   4     1377.47     1397.96     17.58 o
  -1   3   4    46905.02    48163.63    317.12 o
   0   3   4     3235.47     3259.54     42.55 o
   1   3   4     4164.11     4097.48     24.77 o
   2   3   4     1411.35     1351.52     15.84 o
   3   3   4     9712.29    10220.66     49.92 o
   4   3   4     1355.60     1378.30     29.75 o
   5   3   4     4937.10     5062.64     62.34 o
  -8   4   4        1.53       13.77      2.44 o
  -7   4   4      604.70      605.36     18.01 o
  -6   4   4      377.92      375.41     13.20 o
  -5   4   4     4077.46     3931.01     38.44 o
  -4   4   4      386.94      369.75     11.38 o
  -3   4   4     7564.31     7638.34     33.76 o
  -2   4   4      250.92      244.66      5.97 o
  -1   4   4     1082.45     1022.19     32.32 o
   0   4   4      169.88      254.53      6.28 o
   1   4   4     8071.96     8329.04    329.14 o
   2   4   4     3871.05     3889.43     43.86 o
   3   4   4      456.03      486.85     11.16 o
   4   4   4        0.45        1.80      4.03 o
   5   4   4     1123.28     1190.31     31.79 o
  -8   5   4     2905.20     2988.05     44.59 o
  -7   5   4     4833.17     4851.59     52.40 o
  -6   5   4     3475.28     3399.33     40.45 o
  -5   5   4      500.16      462.96     14.00 o
  -4   5   4      967.33     1042.13     20.05 o
  -3   5   4      579.85      569.23      9.95 o
  -2   5   4    14490.72    14971.54    437.17 o
  -1   5   4       53.24       88.66      4.13 o
   0   5   4     1801.88     1762.63     57.65 o
   1   5   4      474.37      505.43     10.18 o
   2   5   4     2485.98     2541.79     29.55 o
   3   5   4       17.96       22.47      1.64 o
   4   5   4     4042.53     4209.20     54.94 o
  -7   6   4        1.49       14.60      5.22 o
  -6   6   4     1825.38     1790.75     30.67 o
  -5   6   4     3984.85     3868.55     42.56 o
  -4   6   4     2844.15     2914.65     36.27 o
  -3   6   4       50.72       61.43      3.32 o
  -2   6   4       26.04       29.24      1.61 o
  -1   6   4     5278.71     5199.98     32.50 o
   0   6   4     5488.80     5308.94     34.01 o
   1   6   4     3396.24     3324.21     36.91 o
   2   6   4       13.19       19.59      2.18 o
   3   6   4      819.88      792.29     15.79 o
  -7   7   4     2654.16     2629.76     42.00 o
  -6   7   4      601.38      653.11     19.60 o
  -5   7   4      844.06      811.30     20.62 o
  -4   7   4       12.67       17.08      2.13 o
  -3   7   4     8456.53     8400.91     74.54 o
  -2   7   4      336.09      345.34     11.78 o
  -1   7   4      715.84      705.33     21.29 o
   0   7   4      797.42      755.09     14.13 o
   1   7   4     3051.67     3034.95     29.07 o
   2   7   4     2670.65     2634.06     28.72 o
  -6   8   4     3610.36     3667.07     49.85 o
  -5   8   4      242.33      243.17     12.55 o
  -4   8   4      383.28      485.74     32.15 o
  -3   8   4      104.02      109.20      9.47 o
  -2   8   4     2935.06     2918.40     28.53 o
  -1   8   4       63.25       62.11      4.11 o
   0   8   4     3260.61     3227.52     41.36 o
   1   8   4      793.46      783.83     39.68 o
  -5   9   4      644.79      641.40     21.20 o
  -4   9   4     9141.88     9519.95    156.04 o
  -3   9   4      731.11      712.51     44.58 o
  -2   9   4      633.08      639.85     15.05 o
  -1   9   4        8.83       12.80      3.80 o
   1 -10   5      882.93      900.38     18.86 o
  -2  -9   5      599.25      625.94     15.89 o
  -1  -9   5       48.60       69.42      3.80 o
   0  -9   5       53.95      103.08      5.51 o
   1  -9   5     5364.68     5348.61     65.55 o
   2  -9   5       37.39       73.46      6.54 o
   3  -9   5      214.89      193.71      9.02 o
   4  -9   5     1758.23     1893.71     78.26 o
  -4  -8   5     1117.11     1150.15     31.39 o
  -3  -8   5     1556.14     1623.37     24.50 o
  -2  -8   5       40.91       48.12      2.65 o
  -1  -8   5     5229.13     5278.92     66.65 o
   0  -8   5       34.79       33.86      2.03 o
   1  -8   5      107.22      153.21      7.24 o
   2  -8   5       11.08       15.54      2.28 o
   3  -8   5     5428.01     5515.89    181.26 o
   4  -8   5     1687.03     1699.61     79.50 o
   5  -8   5       30.34       57.79      5.10 o
  -5  -7   5      315.52      335.58     17.63 o
  -4  -7   5      118.90      128.72      8.91 o
  -3  -7   5     3351.66     3395.26     32.95 o
  -2  -7   5       29.37       43.48      2.39 o
  -1  -7   5      215.78      257.91      8.63 o
   0  -7   5     2138.29     2153.85     38.18 o
   1  -7   5      155.27      161.06      6.92 o
   2  -7   5     1086.99     1045.92     27.08 o
   3  -7   5     1718.48     1660.74     22.24 o
   4  -7   5     2054.61     2078.25     37.26 o
   5  -7   5      219.70      244.48     13.73 o
  -5  -6   5     1421.78     1406.51     31.32 o
  -4  -6   5      323.08      331.21     14.33 o
  -3  -6   5     2249.81     2257.74     25.03 o
  -2  -6   5      856.90      863.87     15.00 o
  -1  -6   5      407.90      446.72     13.69 o
   0  -6   5      681.58      708.91     12.54 o
   1  -6   5      207.50      209.53      7.13 o
   2  -6   5     1011.15      986.15     15.38 o
   3  -6   5      231.31      262.87      9.75 o
   4  -6   5     1267.90     1200.89     27.45 o
   5  -6   5       65.80       62.03      4.88 o
   6  -6   5       31.79       24.10      3.18 o
  -6  -5   5       20.90       20.29      2.73 o
  -5  -5   5     1567.38     1619.95     31.35 o
  -4  -5   5     2832.06     2927.45     39.55 o
  -3  -5   5       65.70       81.80      6.26 o
  -2  -5   5       72.38       76.31      3.94 o
  -1  -5   5     8513.86     8671.36    213.47 o
   0  -5   5      522.77      515.61      9.98 o
   1  -5   5      300.38      322.66      8.05 o
   2  -5   5     3058.10     3058.72     25.97 o
   3  -5   5     1650.11     1623.12     19.72 o
   4  -5   5     1475.77     1555.97     29.62 o
   5  -5   5     1415.94     1352.98     29.36 o
   6  -5   5       35.27       41.58      3.66 o
  -7  -4   5      969.53      864.99     24.38 o
  -6  -4   5      545.38      488.74     17.29 o
  -5  -4   5       18.15       22.32      2.20 o
  -4  -4   5     1914.63     1950.51     29.47 o
  -3  -4   5      511.56      522.32     10.19 o
  -2  -4   5        4.64        9.23      1.36 o
  -1  -4   5     3760.30     3746.52    125.50 o
   0  -4   5     3746.43     3560.90     28.06 o
   1  -4   5       20.98       35.77      2.16 o
   2  -4   5     6197.02     6093.36    113.21 o
   3  -4   5     2842.92     2761.13     58.48 o
   4  -4   5      358.77      387.36     14.94 o
   5  -4   5      290.65      291.33     13.54 o
   6  -4   5     5595.57     5245.23     61.11 o
  -7  -3   5      343.96      339.33     15.04 o
  -6  -3   5     2632.69     2540.97     36.42 o
  -5  -3   5     3957.80     4053.78     43.29 o
  -4  -3   5        9.34       24.15      1.97 o
  -3  -3   5      755.40      736.22     11.78 o
  -2  -3   5    10008.62     9862.05    141.35 o
  -1  -3   5     1569.54     1537.45     20.38 o
   0  -3   5     1481.26     1491.44     17.44 o
   1  -3   5     3489.34     3358.59     47.62 o
   2  -3   5      942.35      947.36     45.19 o
   3  -3   5      322.11      333.98      8.44 o
   4  -3   5      178.04      197.80     10.08 o
   5  -3   5       51.59       52.82      4.54 o
   6  -3   5      598.77      600.91     20.54 o
  -8  -2   5      944.77      852.48     23.96 o
  -7  -2   5       13.96       28.31      2.61 o
  -6  -2   5       22.68       24.23      2.09 o
  -5  -2   5     3540.76     3717.84     39.07 o
  -4  -2   5     1646.40     1621.23     23.66 o
  -3  -2   5     3538.25     3708.27     52.05 o
  -2  -2   5     6205.84     6183.42     28.79 o
  -1  -2   5     5310.53     5339.24     53.57 o
   0  -2   5     3363.64     3375.13     74.72 o
   1  -2   5     9033.59     8815.73     41.79 o
   2  -2   5     4863.01     4774.68    153.85 o
   3  -2   5      165.12      182.81     12.80 o
   4  -2   5      302.43      424.91     14.92 o
   5  -2   5     5909.43     5853.44     60.94 o
   6  -2   5      677.39      652.67     22.17 o
  -8  -1   5       97.00       99.71      7.43 o
  -7  -1   5      543.82      528.60     17.24 o
  -6  -1   5     5120.05     4966.89     46.86 o
  -5  -1   5      255.60      238.38      9.94 o
  -4  -1   5       12.85       26.26      2.11 o
  -3  -1   5      718.17      679.25      9.45 o
  -2  -1   5      132.60      142.01      8.31 o
  -1  -1   5      555.87      557.59      8.07 o
   0  -1   5      590.98      583.69      8.60 o
   1  -1   5      195.36      204.94     13.49 o
   2  -1   5     4270.78     4186.76     73.01 o
   3  -1   5     4657.25     4595.55    108.50 o
   4  -1   5      740.04      771.58     19.91 o
   5  -1   5     1348.26     1375.43     30.24 o
   6  -1   5     1131.41     1111.42     28.16 o
  -8   0   5       88.97       84.03      6.43 o
  -7   0   5      502.82      518.37     16.48 o
  -6   0   5     4476.48     4245.97     42.23 o
  -5   0   5      904.65      928.29     18.29 o
  -4   0   5      612.35      599.75     13.51 o
  -3   0   5     5672.57     5512.41    167.66 o
  -2   0   5     2860.91     2716.21     44.35 o
  -1   0   5      154.20      147.96      4.31 o
   0   0   5      184.26      240.32      5.84 o
   1   0   5     5210.83     5300.96     91.82 o
   2   0   5        9.23       22.67      2.00 o
   3   0   5       36.55       58.39      3.26 o
   4   0   5     1709.14     1842.94     32.04 o
   5   0   5      125.07      140.55     10.33 o
   6   0   5       35.93       34.81      3.41 o
  -8   1   5       13.70       22.11      2.42 o
  -7   1   5      168.28      245.68     11.60 o
  -6   1   5     2730.42     2659.60     33.01 o
  -5   1   5     1227.83     1308.55     21.49 o
  -4   1   5      595.33      607.61     13.55 o
  -3   1   5     3631.09     3696.92     21.43 o
  -2   1   5     8952.28     9027.35    178.90 o
  -1   1   5        0.48        9.36      2.39 o
   0   1   5      317.75      287.76      6.18 o
   1   1   5    10106.86     9945.58     39.18 o
   2   1   5      969.73      954.84     13.49 o
   3   1   5        7.97       11.51      1.28 o
   4   1   5     2480.89     2450.52     38.69 o
   5   1   5     1665.04     1625.10     34.49 o
   6   1   5       22.63       16.24      7.31 o
  -8   2   5      567.83      613.87     19.79 o
  -7   2   5     1782.87     1705.35     29.64 o
  -6   2   5      796.55      772.90     18.28 o
  -5   2   5      183.66      204.86      8.86 o
  -4   2   5     4838.57     4845.22     38.98 o
  -3   2   5     1211.53     1199.89     39.52 o
  -2   2   5      372.96      408.54     18.14 o
  -1   2   5     2811.45     2692.73     18.29 o
   0   2   5      879.61     1017.27     15.88 o
   1   2   5     1395.11     1443.45     15.30 o
   2   2   5      568.97      597.76     16.32 o
   3   2   5     2127.37     2228.59     23.74 o
   4   2   5      405.95      452.90     17.42 o
   5   2   5      939.11      894.88     26.83 o
  -8   3   5      296.31      300.89     14.13 o
  -7   3   5     3389.40     3399.70     41.55 o
  -6   3   5     1441.00     1370.92     24.50 o
  -5   3   5        0.74        6.12      3.28 o
  -4   3   5        3.83        8.17      2.81 o
  -3   3   5    16153.50    16950.42    467.06 o
  -2   3   5        0.34        6.66      1.89 o
  -1   3   5     2742.23     2650.83     19.25 o
   0   3   5     5047.64     4909.21     84.73 o
   1   3   5      691.44      708.26     11.26 o
   2   3   5       14.67       19.51      1.41 o
   3   3   5     3556.49     3765.17     36.70 o
   4   3   5      907.70      935.61     26.25 o
   5   3   5       13.75       29.15      3.55 o
  -8   4   5      808.31      814.82     22.95 o
  -7   4   5      403.18      389.17     14.66 o
  -6   4   5       42.00       51.37      4.20 o
  -5   4   5      935.37      938.17     19.62 o
  -4   4   5      516.85      518.25     13.89 o
  -3   4   5     3140.76     3118.44     30.24 o
  -2   4   5        0.04       10.13      2.88 o
  -1   4   5     1287.96     1293.47     26.50 o
   0   4   5     3123.39     3175.86     79.40 o
   1   4   5     1031.63     1072.14     14.63 o
   2   4   5      559.14      550.93     11.62 o
   3   4   5       25.97       22.70      2.80 o
   4   4   5     2970.42     3054.71     47.38 o
  -8   5   5     2732.82     2848.87     43.88 o
  -7   5   5      942.08      998.15     24.02 o
  -6   5   5      440.87      453.90     15.04 o
  -5   5   5      463.66      431.96     13.75 o
  -4   5   5     2801.32     2988.43     35.20 o
  -3   5   5       34.30       35.15      1.91 o
  -2   5   5      329.37      319.22     15.44 o
  -1   5   5     3308.99     3288.60     63.75 o
   0   5   5      549.70      571.00     10.93 o
   1   5   5        0.31       10.82      1.55 o
   2   5   5     1161.19     1116.64     17.50 o
   3   5   5      563.05      610.03     13.97 o
  -7   6   5     4318.30     4477.40     52.95 o
  -6   6   5      288.05      303.75     13.49 o
  -5   6   5      260.33      257.59     11.48 o
  -4   6   5     1799.70     1859.64     29.97 o
  -3   6   5     2734.52     2835.38     52.65 o
  -2   6   5      178.67      189.55      6.61 o
  -1   6   5     3398.69     3416.74     27.69 o
   0   6   5     1180.32     1178.58     21.01 o
   1   6   5      288.02      308.75      9.18 o
   2   6   5      724.20      741.17     15.14 o
   3   6   5     1471.42     1445.45     40.79 o
  -7   7   5       11.16       31.43      3.15 o
  -6   7   5       62.85       82.52      6.60 o
  -5   7   5     3553.34     3434.24     43.64 o
  -4   7   5      505.34      544.24     17.68 o
  -3   7   5        6.66        7.79      2.79 o
  -2   7   5     1752.00     1734.58     25.95 o
  -1   7   5      209.81      242.75      8.40 o
   0   7   5     2078.37     1998.67     23.81 o
   1   7   5      309.20      287.56      9.94 o
   2   7   5       14.60       45.77      5.91 o
  -6   8   5      708.52      679.34     22.14 o
  -5   8   5     1459.59     1388.22     29.63 o
  -4   8   5      550.27      581.55     22.10 o
  -3   8   5        3.54        7.11      1.65 o
  -2   8   5     3505.38     3379.23     31.92 o
  -1   8   5     2162.06     2072.28     25.40 o
   0   8   5        1.75       42.54      2.37 o
  -4   9   5        8.47       56.56      3.96 o
  -3   9   5        0.16       26.58      3.62 o
  -2   9   5       12.22       55.67      5.29 o
  -2  -9   6       95.48       86.80      4.76 o
  -1  -9   6     5571.09     5557.20     74.55 o
   0  -9   6      455.16      461.04     13.47 o
   1  -9   6     1288.02     1331.09     22.07 o
   2  -9   6      711.37      710.84     47.57 o
   3  -9   6     1309.15     1366.25     57.68 o
  -3  -8   6     3434.12     3554.47     36.83 o
  -2  -8   6      793.27      805.88     21.39 o
  -1  -8   6       87.63      103.47      5.26 o
   0  -8   6      791.12      785.04     23.46 o
   1  -8   6     3167.88     3254.78     87.38 o
   2  -8   6     3677.56     3825.47     35.50 o
   3  -8   6      156.06      171.60      8.28 o
   4  -8   6       98.19      101.98      6.25 o
  -4  -7   6      778.66      762.92     24.44 o
  -3  -7   6      187.84      226.28      9.20 o
  -2  -7   6     3938.58     3958.79     34.65 o
  -1  -7   6      633.92      644.36     13.53 o
   0  -7   6     1083.60     1093.04     19.85 o
   1  -7   6      535.67      548.65     27.80 o
   2  -7   6      610.39      623.33     29.29 o
   3  -7   6     1412.12     1460.73     28.20 o
   4  -7   6     5847.39     6134.21     66.81 o
   5  -7   6      217.94      220.84     14.11 o
  -5  -6   6     5313.05     5338.81     61.91 o
  -4  -6   6     1309.56     1421.71     30.14 o
  -3  -6   6     1507.97     1537.62     33.61 o
  -2  -6   6      606.96      605.35     17.50 o
  -1  -6   6     3544.38     3602.55     45.51 o
   0  -6   6      468.89      473.92     10.88 o
   1  -6   6     3387.36     3391.17     28.99 o
   2  -6   6      255.27      255.41      8.53 o
   3  -6   6      764.06      788.93     20.56 o
   4  -6   6      134.25      124.03      8.41 o
   5  -6   6     2590.01     2512.42     42.70 o
  -6  -5   6       60.63       66.89      5.01 o
  -5  -5   6      422.88      433.28     16.82 o
  -4  -5   6       21.58       24.30      2.48 o
  -3  -5   6     9147.74     9459.00    218.44 o
  -2  -5   6     3571.79     3548.29     28.48 o
  -1  -5   6     1207.64     1225.44     23.56 o
   0  -5   6      127.34      180.21      6.34 o
   1  -5   6      696.16      690.33     15.37 o
   2  -5   6     5940.38     5985.80    188.74 o
   3  -5   6     3058.53     3049.67     28.58 o
   4  -5   6      721.57      731.41     22.20 o
   5  -5   6      102.83      101.92      7.67 o
  -7  -4   6       25.25       26.07      3.17 o
  -6  -4   6     6391.75     6149.81     60.76 o
  -5  -4   6      723.22      756.07     21.00 o
  -4  -4   6     1944.36     1878.28     30.23 o
  -3  -4   6     1262.59     1306.76     22.92 o
  -2  -4   6     7517.94     7527.64     38.67 o
  -1  -4   6      711.07      692.96     11.59 o
   0  -4   6    12588.04    12634.81     50.00 o
   1  -4   6      259.54      276.26      8.49 o
   2  -4   6      732.52      708.23     20.07 o
   3  -4   6       73.19       81.77      5.33 o
   4  -4   6     5863.46     5951.87     60.83 o
   5  -4   6      458.46      447.01     17.97 o
  -7  -3   6       82.90       87.34      6.67 o
  -6  -3   6       16.15       17.41      2.20 o
  -5  -3   6      694.36      707.63     18.81 o
  -4  -3   6     6664.89     6833.22     54.43 o
  -3  -3   6     4280.45     4394.23     88.17 o
  -2  -3   6        0.49       36.32      1.79 o
  -1  -3   6      496.80      521.77      9.45 o
   0  -3   6      202.51      213.32     12.78 o
   1  -3   6    13496.75    13519.05    127.81 o
   2  -3   6     2780.44     2730.52    156.62 o
   3  -3   6      905.37      933.86     15.17 o
   4  -3   6      746.87      774.31     21.82 o
   5  -3   6     1084.50     1041.59     25.94 o
   6  -3   6      455.18      436.93     18.96 o
  -7  -2   6     7953.28     7763.73     68.10 o
  -6  -2   6     1367.83     1355.55     26.22 o
  -5  -2   6     5252.15     5254.52     48.55 o
  -4  -2   6     1714.88     1667.30     25.27 o
  -3  -2   6     8128.84     8349.74     37.32 o
  -2  -2   6     2272.41     2278.77     18.71 o
  -1  -2   6    15737.39    15988.09     85.20 o
   0  -2   6      181.08      178.76      5.49 o
   1  -2   6      757.26      780.24     11.80 o
   2  -2   6     1224.48     1225.41     22.19 o
   3  -2   6     7766.90     7993.97    141.97 o
   4  -2   6     1043.79     1062.56     25.58 o
   5  -2   6      239.73      242.98     14.08 o
   6  -2   6        4.01        4.85      5.68 o
  -8  -1   6        0.59        5.26      5.63 o
  -7  -1   6       61.97       68.12      6.03 o
  -6  -1   6     1629.89     1545.57     27.26 o
  -5  -1   6     1305.18     1317.03     23.30 o
  -4  -1   6     7355.60     7429.33     51.66 o
  -3  -1   6      345.00      381.09      7.65 o
  -2  -1   6     1512.95     1487.69     24.01 o
  -1  -1   6     1044.45     1054.57     12.12 o
   0  -1   6    19533.70    19528.55     56.53 o
   1  -1   6     4490.96     4505.48     87.82 o
   2  -1   6     6015.16     5813.43    119.41 o
   3  -1   6     1510.36     1511.61     54.44 o
   4  -1   6     3587.79     3560.33     46.34 o
   5  -1   6     2085.40     2042.47     38.83 o
  -8   0   6     8441.54     8258.67     72.69 o
  -7   0   6      297.35      312.13     12.98 o
  -6   0   6     1203.40     1159.52     22.74 o
  -5   0   6      632.30      695.94     16.66 o
  -4   0   6     7673.64     7628.65     51.41 o
  -3   0   6     2674.61     2723.72     19.84 o
  -2   0   6     4908.52     4771.84     96.82 o
  -1   0   6      101.97      105.53      4.06 o
   0   0   6      159.22      161.98      5.16 o
   1   0   6      943.21      992.69     13.20 o
   2   0   6     1140.82     1172.96     33.77 o
   3   0   6     3830.89     3827.44     65.13 o
   4   0   6       42.21       57.33      3.61 o
   5   0   6      134.94      127.17      8.79 o
  -8   1   6      280.39      256.23     13.26 o
  -7   1   6     2647.42     2539.34     36.74 o
  -6   1   6     1790.29     1693.88     27.42 o
  -5   1   6     9306.21     9698.91     62.42 o
  -4   1   6      261.64      282.55      9.88 o
  -3   1   6     1310.79     1365.74     14.14 o
  -2   1   6       37.59       47.16      2.43 o
  -1   1   6    31003.68    31666.47    431.87 o
   0   1   6      437.55      556.42      9.39 o
   1   1   6     2746.79     2744.98     22.31 o
   2   1   6      887.82      882.70     18.60 o
   3   1   6     4433.92     4518.53    135.10 o
   4   1   6     1663.46     1742.98     34.35 o
   5   1   6     4031.97     4152.07     57.64 o
  -8   2   6     1263.67     1280.99     28.81 o
  -7   2   6      202.38      229.78     11.42 o
  -6   2   6        8.71       26.11      2.30 o
  -5   2   6     1172.37     1196.74     21.84 o
  -4   2   6     4779.36     5056.36     42.15 o
  -3   2   6     5218.83     5254.40    175.44 o
  -2   2   6     1266.73     1248.30     32.83 o
  -1   2   6      527.66      528.60      9.26 o
   0   2   6     4629.65     4614.37     58.49 o
   1   2   6     1205.09     1266.25     15.60 o
   2   2   6     5833.19     5971.70     37.62 o
   3   2   6       90.82      123.43      6.03 o
   4   2   6      613.02      656.32     22.24 o
   5   2   6      136.87      141.41     10.13 o
  -8   3   6     3857.70     3937.65     50.23 o
  -7   3   6     1193.86     1213.84     25.94 o
  -6   3   6     5949.16     5702.96     51.72 o
  -5   3   6      809.86      807.81     18.67 o
  -4   3   6     1187.77     1169.19     21.06 o
  -3   3   6        0.52       33.24      2.92 o
  -2   3   6    18142.64    18460.75    352.34 o
  -1   3   6     1808.09     1715.75     33.52 o
   0   3   6     1241.76     1211.67     14.97 o
   1   3   6      467.33      484.45     11.60 o
   2   3   6      842.14      886.61     15.16 o
   3   3   6     2216.53     2285.58     26.79 o
   4   3   6     3005.26     3108.01     49.19 o
  -8   4   6       68.89       70.44      5.56 o
  -7   4   6      406.55      418.95     15.52 o
  -6   4   6      657.76      630.06     17.94 o
  -5   4   6    10535.70    10460.75     68.02 o
  -4   4   6     1291.98     1302.63     23.19 o
  -3   4   6     2890.68     2877.25     35.76 o
  -2   4   6      891.34      886.69     39.01 o
  -1   4   6     9674.66     9705.42     43.12 o
   0   4   6     1372.46     1365.54     38.28 o
   1   4   6     7362.98     7322.93     59.57 o
   2   4   6      485.68      500.42     11.76 o
   3   4   6     1112.12     1125.37     43.68 o
   4   4   6       19.58       26.85      3.34 o
  -7   5   6     3386.01     3413.44     45.35 o
  -6   5   6      190.56      205.29     11.13 o
  -5   5   6      563.00      543.05     16.36 o
  -4   5   6       44.48       51.67      4.10 o
  -3   5   6     8014.99     8091.86     50.03 o
  -2   5   6     2899.64     2945.13     72.20 o
  -1   5   6     1109.34     1045.60     15.37 o
   0   5   6       21.90       22.51      1.59 o
   1   5   6     1708.43     1700.59     40.34 o
   2   5   6     8226.42     7853.85     48.97 o
   3   5   6     1939.41     1912.88     92.10 o
  -7   6   6      206.11      225.99     12.76 o
  -6   6   6     6004.11     5918.02     58.93 o
  -5   6   6       38.01       47.59      3.40 o
  -4   6   6      864.92      951.87     22.64 o
  -3   6   6      361.46      390.81     10.04 o
  -2   6   6     2772.88     2700.52     25.51 o
  -1   6   6       15.80       20.02      1.46 o
   0   6   6     5005.40     4867.45     36.12 o
   1   6   6      241.94      250.47      8.84 o
   2   6   6      632.42      633.39     14.53 o
  -6   7   6       38.98       43.32      3.18 o
  -5   7   6     2193.58     2159.34     36.10 o
  -4   7   6     5546.95     5712.21     58.05 o
  -3   7   6     2302.29     2286.28     61.88 o
  -2   7   6       11.37       71.14      7.17 o
  -1   7   6      226.30      219.60      8.21 o
   0   7   6      356.40      358.03     14.11 o
   1   7   6     5261.63     5112.18     41.32 o
  -5   8   6      609.05      571.09     19.68 o
  -4   8   6      300.23      307.91     10.45 o
  -3   8   6     2410.98     2436.84     41.89 o
  -2   8   6     1254.05     1303.45     20.50 o
  -1   8   6     2889.03     2819.43     30.93 o
  -1  -9   7      105.84      107.44      5.77 o
   0  -9   7     1860.12     1849.64     58.77 o
   1  -9   7       68.97       70.46      3.73 o
  -3  -8   7     3470.38     3570.14     37.52 o
  -2  -8   7       10.96       52.38      7.66 o
  -1  -8   7      334.02      312.85     11.60 o
   0  -8   7     2582.63     2633.77     48.16 o
   1  -8   7     1098.33     1101.39     40.36 o
   2  -8   7        2.93        5.22      5.78 o
   3  -8   7     1872.75     1903.64     69.18 o
  -4  -7   7      432.79      585.35     21.36 o
  -3  -7   7      154.54      161.23      7.73 o
  -2  -7   7       19.43       75.53      4.37 o
  -1  -7   7     5552.69     5481.10     47.42 o
   0  -7   7     1538.08     1549.04     23.02 o
   1  -7   7        0.90       -0.57      3.22 o
   2  -7   7      787.52      784.19     23.29 o
   3  -7   7      182.13      175.43     10.90 o
   4  -7   7     2631.83     2828.38     47.32 o
  -5  -6   7      223.57      239.34     13.98 o
  -4  -6   7     1127.93     1101.14     27.44 o
  -3  -6   7      307.21      325.25     10.16 o
  -2  -6   7     1068.11     1077.03     23.25 o
  -1  -6   7     1553.50     1527.26     20.37 o
   0  -6   7     1957.53     1914.24     22.69 o
   1  -6   7        2.31        8.32      2.71 o
   2  -6   7     7437.34     7452.19    197.13 o
   3  -6   7       68.58       76.35      4.19 o
   4  -6   7      303.06      327.95     16.15 o
  -6  -5   7      629.38      664.51     21.61 o
  -5  -5   7     1157.13     1121.95     27.48 o
  -4  -5   7      890.86      911.62     23.09 o
  -3  -5   7       31.48       43.81      4.29 o
  -2  -5   7     1918.72     1823.58     21.35 o
  -1  -5   7        2.56        6.79      2.75 o
   0  -5   7     2507.40     2470.59     24.49 o
   1  -5   7       29.38       45.08      2.40 o
   2  -5   7       23.70       27.03      1.82 o
   3  -5   7     1209.32     1194.01     34.35 o
   4  -5   7        1.03       20.55      2.40 o
   5  -5   7      376.41      368.31     16.77 o
  -6  -4   7      170.06      164.40     11.21 o
  -5  -4   7     3243.35     3197.31     44.04 o
  -4  -4   7      469.33      501.01     16.35 o
  -3  -4   7      466.96      482.44     16.18 o
  -2  -4   7     4449.32     4287.40     82.60 o
  -1  -4   7     1407.31     1376.03     17.76 o
   0  -4   7     2037.94     2034.35     21.19 o
   1  -4   7     2699.68     2735.72     25.22 o
   2  -4   7      458.26      450.23     13.98 o
   3  -4   7       70.43       89.83      4.66 o
   4  -4   7        4.39        6.74      3.92 o
   5  -4   7     1281.41     1204.96     29.88 o
  -7  -3   7      213.54      178.52     11.84 o
  -6  -3   7      139.27      131.04      9.93 o
  -5  -3   7     1580.64     1677.22     29.62 o
  -4  -3   7     1361.87     1326.80     24.95 o
  -3  -3   7       21.81       35.79      4.35 o
  -2  -3   7     3405.05     3375.69     44.40 o
  -1  -3   7     4966.36     4970.65     31.05 o
   0  -3   7      104.32      104.31      6.45 o
   1  -3   7      464.03      495.36     10.60 o
   2  -3   7     8374.32     8420.58    306.76 o
   3  -3   7      233.83      245.09     14.61 o
   4  -3   7      524.91      552.85     19.31 o
   5  -3   7     1929.49     1907.71     37.23 o
  -7  -2   7      515.62      488.26     18.03 o
  -6  -2   7     3252.30     3096.12     40.75 o
  -5  -2   7      122.28      126.60      8.72 o
  -4  -2   7       87.43      106.04      7.27 o
  -3  -2   7     3701.28     3642.03     31.05 o
  -2  -2   7      401.03      407.01      8.88 o
  -1  -2   7      171.10      187.18      6.93 o
   0  -2   7      124.23      133.68     10.74 o
   1  -2   7      368.58      359.27     18.77 o
   2  -2   7      740.74      770.64     23.95 o
   3  -2   7      129.04      128.92     16.23 o
   4  -2   7      392.61      389.39     16.35 o
   5  -2   7     1729.56     1781.77     38.10 o
  -8  -1   7        2.83       14.72      2.20 o
  -7  -1   7      193.03      197.14     11.15 o
  -6  -1   7     2548.26     2495.78     35.44 o
  -5  -1   7     2043.84     2097.58     30.96 o
  -4  -1   7     1260.28     1199.44     22.23 o
  -3  -1   7     6656.34     6803.20     34.69 o
  -2  -1   7     5139.19     5029.06     63.31 o
  -1  -1   7        8.08       44.79      2.17 o
   0  -1   7      928.18      885.45     12.75 o
   1  -1   7     9416.18     9357.97    178.91 o
   2  -1   7     1211.20     1183.49     17.01 o
   3  -1   7       16.49       30.28      1.81 o
   4  -1   7     2508.22     2478.66     41.95 o
   5  -1   7      804.02      836.48     26.57 o
  -8   0   7       31.19       35.25      2.76 o
  -7   0   7      159.08      185.62     10.96 o
  -6   0   7       18.63       21.73      2.06 o
  -5   0   7      448.32      461.23     14.51 o
  -4   0   7      438.55      579.42     14.92 o
  -3   0   7       88.35       90.16      4.31 o
  -2   0   7     1936.10     1958.84     18.01 o
  -1   0   7     5507.05     5388.39     30.33 o
   0   0   7     1211.55     1229.41     15.13 o
   1   0   7     1760.74     1837.92     19.58 o
   2   0   7     1044.21     1027.67     18.55 o
   3   0   7     1818.94     1806.13     71.32 o
   4   0   7     2815.64     2803.71     44.82 o
   5   0   7      744.18      742.60     25.68 o
  -8   1   7      222.91      219.67     12.81 o
  -7   1   7     3798.55     3642.75     45.17 o
  -6   1   7     1040.27      981.26     21.46 o
  -5   1   7       77.67       77.24      5.13 o
  -4   1   7      574.70      540.15     14.55 o
  -3   1   7     8520.32     8660.60    133.13 o
  -2   1   7       30.76       31.85      1.83 o
  -1   1   7      141.09      147.42      5.42 o
   0   1   7     1395.29     1379.69     16.23 o
   1   1   7        0.89       17.51      1.40 o
   2   1   7       63.21       71.19      3.90 o
   3   1   7      603.01      626.08     14.03 o
   4   1   7      141.38      144.82     11.44 o
  -8   2   7      101.19      127.26      9.81 o
  -7   2   7     2305.12     2255.69     35.83 o
  -6   2   7     2235.56     2137.24     32.32 o
  -5   2   7      293.06      300.53     11.90 o
  -4   2   7      582.85      605.95     15.78 o
  -3   2   7     6778.48     7010.63    137.64 o
  -2   2   7      529.18      608.68     12.44 o
  -1   2   7        4.58        5.39      2.00 o
   0   2   7     4667.11     4620.59    109.13 o
   1   2   7     2105.26     2159.59     22.33 o
   2   2   7        1.45        6.37      2.65 o
   3   2   7      262.81      296.72     16.19 o
   4   2   7     1778.69     1755.48     37.48 o
  -8   3   7     1881.55     1958.41     36.01 o
  -7   3   7      555.21      581.11     18.63 o
  -6   3   7       48.26       53.59      4.23 o
  -5   3   7      585.03      602.22     17.01 o
  -4   3   7     1379.40     1361.00     23.94 o
  -3   3   7     1247.13     1276.20     17.42 o
  -2   3   7       45.62       86.63      4.48 o
  -1   3   7     2333.44     2339.37     26.05 o
   0   3   7     1294.25     1346.83     17.32 o
   1   3   7     1459.81     1404.15     18.83 o
   2   3   7      200.05      213.20      8.01 o
   3   3   7       32.89       42.70      3.53 o
  -7   4   7     5318.83     5399.74     57.38 o
  -6   4   7        1.20        9.05      3.34 o
  -5   4   7     1582.87     1503.90     27.06 o
  -4   4   7     2558.70     2633.61     34.97 o
  -3   4   7     1294.86     1319.06     16.86 o
  -2   4   7       24.67       32.39      2.10 o
  -1   4   7     5101.41     4995.63     33.45 o
   0   4   7      846.30      847.70     14.30 o
   1   4   7       11.20       12.14      1.83 o
   2   4   7     2632.12     2646.15     28.85 o
   3   4   7      931.66      923.69     41.47 o
  -7   5   7      740.94      729.09     21.75 o
  -6   5   7        5.07       26.56      2.52 o
  -5   5   7      951.69      973.61     22.75 o
  -4   5   7     2016.84     2064.72     32.48 o
  -3   5   7      493.74      466.05     10.73 o
  -2   5   7      336.55      329.80     13.93 o
  -1   5   7      108.51      102.59      5.49 o
   0   5   7     4354.19     4345.55     34.14 o
   1   5   7      157.35      141.52      7.15 o
   2   5   7      400.00      392.49     12.06 o
  -6   6   7      584.11      549.22     18.84 o
  -5   6   7     1858.25     1831.34     32.19 o
  -4   6   7      269.76      265.91     12.35 o
  -3   6   7       75.58       80.88      4.36 o
  -2   6   7     1500.21     1484.30     20.12 o
  -1   6   7      697.89      748.91     14.47 o
   0   6   7      688.22      676.25     16.94 o
   1   6   7      330.89      359.71     43.26 o
  -6   7   7      616.98      592.09     20.22 o
  -5   7   7     2728.78     2688.53     41.73 o
  -4   7   7      604.27      639.00     20.55 o
  -3   7   7      237.86      230.31      8.86 o
  -2   7   7      466.49      443.63     12.10 o
  -1   7   7     2016.86     1970.74     25.12 o
   0   7   7       26.64       26.43      2.15 o
  -2  -8   8     1108.84     1111.42     20.88 o
  -1  -8   8     1252.26     1317.80     22.19 o
   0  -8   8      128.65      168.21      8.46 o
   1  -8   8     4425.85     4414.73     40.83 o
   2  -8   8       22.46       34.02      2.31 o
  -4  -7   8      585.58      588.99     21.95 o
  -3  -7   8     2797.97     2790.65     54.25 o
  -2  -7   8     3527.90     3549.13     34.86 o
  -1  -7   8      155.80      162.62      7.98 o
   0  -7   8       72.41       75.12      5.21 o
   1  -7   8        6.62       30.48      2.16 o
   2  -7   8     3726.92     3640.04     46.87 o
   3  -7   8      819.59      852.47     27.41 o
  -5  -6   8      448.52      465.10     19.60 o
  -4  -6   8     1385.79     1396.40     32.12 o
  -3  -6   8      465.80      465.91     12.47 o
  -2  -6   8     1207.53     1177.44     19.37 o
  -1  -6   8     1275.58     1240.29     44.37 o
   0  -6   8     7952.69     7849.18     56.75 o
   1  -6   8      366.45      355.52     10.67 o
   2  -6   8       25.51       28.90      2.22 o
   3  -6   8      150.00      169.51     10.90 o
  -5  -5   8     1720.15     1728.31     35.13 o
  -4  -5   8      413.62      417.23     16.83 o
  -3  -5   8     2344.96     2310.10     52.53 o
  -2  -5   8      356.49      359.60     10.28 o
  -1  -5   8      953.01      945.09     15.96 o
   0  -5   8      447.06      458.43     11.36 o
   1  -5   8     3715.25     3667.56     32.47 o
   2  -5   8      598.98      593.28     13.84 o
   3  -5   8     1155.43     1177.27     19.96 o
   4  -5   8      381.90      404.34     18.12 o
  -6  -4   8     2690.40     2522.64     41.10 o
  -5  -4   8     1198.98     1160.32     27.59 o
  -4  -4   8      339.99      357.72     14.88 o
  -3  -4   8     1436.47     1465.60     19.41 o
  -2  -4   8     5399.58     5238.77     36.04 o
  -1  -4   8     3650.26     3647.22     38.12 o
   0  -4   8     1055.70     1013.21     16.06 o
   1  -4   8      207.88      196.67      7.68 o
   2  -4   8     1392.29     1362.98     20.14 o
   3  -4   8      604.57      617.79     14.33 o
   4  -4   8     1841.07     1929.57     38.57 o
  -7  -3   8      404.83      404.11     16.95 o
  -6  -3   8     3063.87     2927.79     42.58 o
  -5  -3   8      542.30      535.54     17.64 o
  -4  -3   8     9732.46    10021.77     72.94 o
  -3  -3   8      356.66      337.80      9.10 o
  -2  -3   8     1334.80     1297.39     17.32 o
  -1  -3   8      137.06      139.85      6.03 o
   0  -3   8    12741.21    12493.81     65.32 o
   1  -3   8     1509.34     1477.63     34.91 o
   2  -3   8     2102.25     2007.59     41.93 o
   3  -3   8      550.57      547.15     49.77 o
   4  -3   8     1214.59     1253.85     30.51 o
  -7  -2   8     1524.55     1502.32     31.66 o
  -6  -2   8      188.27      194.27     11.04 o
  -5  -2   8       21.26       28.66      2.52 o
  -4  -2   8      149.30      142.75      9.03 o
  -3  -2   8     6900.41     6900.07     40.34 o
  -2  -2   8     3076.51     3003.83     25.22 o
  -1  -2   8     1731.12     1737.79     19.19 o
   0  -2   8      826.81      850.48     13.92 o
   1  -2   8     2592.07     2559.33     36.16 o
   2  -2   8      892.27      933.13     16.46 o
   3  -2   8     6666.33     6711.81    142.59 o
   4  -2   8       65.63       75.17      5.52 o
  -7  -1   8     3624.18     3641.72     47.95 o
  -6  -1   8      856.47      841.15     21.67 o
  -5  -1   8     7657.23     7764.09     62.98 o
  -4  -1   8        0.68       22.45      2.07 o
  -3  -1   8      952.29      989.76     14.33 o
  -2  -1   8       50.51       62.06      4.68 o
  -1  -1   8     9575.13     9665.94     44.87 o
   0  -1   8     1118.56     1084.28     26.84 o
   1  -1   8     1056.67     1083.59     16.35 o
   2  -1   8       39.08       40.81      2.24 o
   3  -1   8      428.35      443.79     12.07 o
   4  -1   8     2400.03     2402.71     43.58 o
  -7   0   8       51.70       56.84      4.46 o
  -6   0   8      451.25      439.06     15.31 o
  -5   0   8       29.99       27.36      2.20 o
  -4   0   8    11841.81    12132.91     74.66 o
  -3   0   8     3906.29     3879.12    106.79 o
  -2   0   8     5592.74     5560.42     62.27 o
  -1   0   8     1270.60     1268.04     35.22 o
   0   0   8     5813.13     5853.85     36.18 o
   1   0   8     1372.75     1394.21     18.64 o
   2   0   8     8468.48     8582.34    207.33 o
   3   0   8        6.94       12.87      3.61 o
   4   0   8      434.35      439.53     19.32 o
  -7   1   8      532.02      543.85     17.95 o
  -6   1   8     1953.15     1927.19     31.63 o
  -5   1   8      212.19      200.41     10.73 o
  -4   1   8      117.12      133.92      8.43 o
  -3   1   8      251.29      286.16      7.70 o
  -2   1   8     3462.18     3416.83     31.70 o
  -1   1   8     3708.09     3662.06     27.60 o
   0   1   8       79.68       86.93      4.08 o
   1   1   8      179.28      206.61      7.58 o
   2   1   8       24.76       31.72      2.71 o
   3   1   8     5607.62     5709.14    104.71 o
   4   1   8     1988.86     2000.04     41.33 o
  -7   2   8      500.35      482.38     17.64 o
  -6   2   8        5.43       14.32      1.79 o
  -5   2   8    13108.60    13417.74     83.00 o
  -4   2   8      318.40      312.41     12.58 o
  -3   2   8     2441.34     2492.60     71.91 o
  -2   2   8     1404.00     1424.78     17.38 o
  -1   2   8     6012.12     5943.09     36.20 o
   0   2   8      667.62      671.83     12.97 o
   1   2   8     4703.51     4979.97     36.74 o
   2   2   8      118.64      112.01      5.39 o
   3   2   8      289.76      288.25     10.73 o
  -7   3   8     3006.74     2915.89     42.85 o
  -6   3   8      434.72      406.42     15.08 o
  -5   3   8       70.41       81.76      5.93 o
  -4   3   8     1874.43     2045.64     31.66 o
  -3   3   8     2671.46     2756.79     41.09 o
  -2   3   8     6396.09     6412.25    178.93 o
  -1   3   8       22.03       24.55      1.49 o
   0   3   8      491.02      496.12     11.56 o
   1   3   8       91.16       99.46      4.75 o
   2   3   8     8733.01     8606.99     53.95 o
   3   3   8      302.08      319.74     11.89 o
  -7   4   8        2.24       -1.16      4.39 o
  -6   4   8     8024.39     7915.33     68.62 o
  -5   4   8      955.42      876.25     21.68 o
  -4   4   8     1433.31     1462.87     27.77 o
  -3   4   8      442.09      451.70     10.70 o
  -2   4   8     1520.00     1535.33     47.55 o
  -1   4   8     1606.65     1598.82     24.85 o
   0   4   8     5576.49     5471.80     52.85 o
   1   4   8       19.33       33.83      2.25 o
   2   4   8        0.77        6.40      3.23 o
  -7   5   8      740.24      737.64     22.89 o
  -6   5   8      327.15      335.72     14.74 o
  -5   5   8     3962.59     3883.55     47.36 o
  -4   5   8      921.57      951.40     23.63 o
  -3   5   8     4786.52     4692.87     35.83 o
  -2   5   8      275.39      263.25     17.63 o
  -1   5   8      798.32      793.55     14.93 o
   0   5   8       82.08       75.40      7.89 o
   1   5   8     6843.68     6762.29     48.00 o
  -6   6   8     1385.49     1374.45     30.40 o
  -5   6   8      725.18      668.77     20.88 o
  -4   6   8        0.23       22.89      2.70 o
  -3   6   8     1612.63     1585.21     22.14 o
  -2   6   8     3960.75     3949.70    113.20 o
  -1   6   8     1994.46     1977.72     37.83 o
   0   6   8      480.28      482.92     13.19 o
  -4   7   8     3833.49     3969.56     53.27 o
  -3   7   8      212.46      258.78      9.48 o
  -2   7   8      661.47      649.34     15.29 o
  -3  -7   9      568.80      564.32     26.28 o
  -2  -7   9      130.67      174.12      8.37 o
  -1  -7   9     2275.68     2232.70     28.55 o
   0  -7   9     1449.09     1398.06     22.81 o
   1  -7   9      215.21      196.07      9.36 o
   2  -7   9      473.85      485.15     16.05 o
  -4  -6   9      440.05      463.02     19.03 o
  -3  -6   9       53.42       69.54      4.09 o
  -2  -6   9     1366.35     1299.21     21.11 o
  -1  -6   9      150.45      155.10      8.97 o
   0  -6   9     2179.34     2180.93    101.26 o
   1  -6   9      585.36      600.96     14.60 o
   2  -6   9       60.41       68.07      5.82 o
  -5  -5   9     1002.89      946.96     26.91 o
  -4  -5   9     1057.21     1009.18     27.18 o
  -3  -5   9        5.38       21.80      4.67 o
  -2  -5   9     4926.43     4767.23     67.10 o
  -1  -5   9      627.40      922.46     25.17 o
   0  -5   9      572.01      558.15     19.61 o
   1  -5   9      283.10      286.13     10.15 o
   2  -5   9     5873.14     5755.15    144.77 o
   3  -5   9      614.44      614.70     29.01 o
  -6  -4   9     1164.92     1151.29     28.48 o
  -5  -4   9       11.86       14.39      2.50 o
  -4  -4   9     1288.76     1288.54     28.67 o
  -3  -4   9      582.68      565.09     15.52 o
  -2  -4   9       23.54       23.24      1.94 o
  -1  -4   9      666.16      640.80     22.48 o
   0  -4   9        5.20       20.11      1.62 o
   1  -4   9      559.39      576.66     13.64 o
   2  -4   9      683.37      671.54     21.03 o
   3  -4   9      655.14      622.59     17.92 o
  -6  -3   9     2407.85     2267.83     38.93 o
  -5  -3   9      556.39      562.63     18.84 o
  -4  -3   9     1275.30     1302.28     27.83 o
  -3  -3   9     2385.62     2451.47     58.44 o
  -2  -3   9     1791.26     1692.35     21.17 o
  -1  -3   9      375.31      385.16     12.88 o
   0  -3   9       30.79       38.75      4.75 o
   1  -3   9     2838.18     2761.72     53.00 o
   2  -3   9        7.61       21.93      1.92 o
   3  -3   9      295.41      288.28     10.74 o
  -7  -2   9        0.86       -4.36      4.78 o
  -6  -2   9     1126.45     1128.06     26.54 o
  -5  -2   9     1903.63     1850.62     33.34 o
  -4  -2   9        1.50        8.90      4.53 o
  -3  -2   9      614.89      657.35     12.99 o
  -2  -2   9     4649.77     4580.27     33.51 o
  -1  -2   9      463.67      470.02     11.00 o
   0  -2   9      836.66      838.07     15.28 o
   1  -2   9     3876.17     3790.83     33.08 o
   2  -2   9     1542.14     1433.91     67.94 o
   3  -2   9      512.70      531.86     14.19 o
  -7  -1   9     1875.37     1814.89     35.11 o
  -6  -1   9      156.39      166.52     10.71 o
  -5  -1   9      307.10      296.29     13.90 o
  -4  -1   9       32.23       47.01      4.27 o
  -3  -1   9      728.85      763.40     13.68 o
  -2  -1   9      479.28      485.80     15.58 o
  -1  -1   9        8.84        9.09      3.14 o
   0  -1   9      506.04      478.48     24.08 o
   1  -1   9     1189.00     1220.49     36.35 o
   2  -1   9     1015.53      942.52     35.67 o
   3  -1   9       41.04       50.50      3.19 o
  -7   0   9     2328.20     2283.05     38.90 o
  -6   0   9     2646.04     2578.33     38.49 o
  -5   0   9       35.30       45.37      3.59 o
  -4   0   9      995.30     1030.12     23.29 o
  -3   0   9     5646.42     5781.52     37.02 o
  -2   0   9      350.51      369.28     13.31 o
  -1   0   9      164.99      148.35      6.40 o
   0   0   9     4149.12     4186.99     33.48 o
   1   0   9      813.16      783.33     15.21 o
   2   0   9       18.42       11.93      4.72 o
   3   0   9      785.96      801.97     22.71 o
  -7   1   9       31.37       42.64      3.12 o
  -6   1   9      816.66      755.59     21.02 o
  -5   1   9      679.60      755.71     20.95 o
  -4   1   9       28.89       69.72      5.49 o
  -3   1   9     1310.60     1346.26     21.45 o
  -2   1   9      665.55      660.69     12.70 o
  -1   1   9     1889.64     1894.29     27.59 o
   0   1   9     3140.19     3224.47     32.45 o
   1   1   9     1323.46     1283.66     19.77 o
   2   1   9       34.17       79.07      4.54 o
   3   1   9      122.77      139.92     14.82 o
  -7   2   9     3967.39     3831.18     50.77 o
  -6   2   9      110.70      111.31      8.65 o
  -5   2   9      360.00      350.39     14.53 o
  -4   2   9      707.47      750.50     20.17 o
  -3   2   9      134.41      223.95      7.84 o
  -2   2   9       52.20       62.19      3.55 o
  -1   2   9      862.09      867.31     19.31 o
   0   2   9      139.05      140.57      8.43 o
   1   2   9      520.32      524.87     13.13 o
   2   2   9     2506.75     2516.68     30.30 o
  -7   3   9     2552.49     2515.64     41.51 o
  -6   3   9      168.62      184.58     11.03 o
  -5   3   9       46.45       56.19      4.62 o
  -4   3   9     4639.05     4617.46     51.20 o
  -3   3   9     1298.91     1328.00     18.69 o
  -2   3   9       18.24       29.07      1.83 o
  -1   3   9        5.36       12.77      1.51 o
   0   3   9     3945.25     3898.21     34.25 o
   1   3   9        0.03        2.79      3.33 o
   2   3   9      315.80      330.96     13.02 o
  -6   4   9      108.65      138.42     10.01 o
  -5   4   9      835.43      849.38     22.61 o
  -4   4   9     1444.92     1414.12     29.39 o
  -3   4   9      682.62      687.95     14.23 o
  -2   4   9      694.56      716.95     24.31 o
  -1   4   9       13.32       60.28      3.15 o
   0   4   9     2369.28     2352.76     56.51 o
   1   4   9        5.52       12.22      2.18 o
  -6   5   9        0.52        4.24      5.17 o
  -5   5   9     3267.17     3275.70     45.97 o
  -4   5   9      684.76      714.42     22.14 o
  -3   5   9       57.93       68.79      7.32 o
  -2   5   9     1467.82     1489.38     21.72 o
  -1   5   9     1823.61     1743.00     26.97 o
   0   5   9       73.00       68.63      3.64 o
  -4   6   9     2565.80     2713.71     44.44 o
  -3   6   9      153.71      158.09     19.45 o
  -2   6   9      553.24      525.41     27.05 o
  -3  -6  10        5.39       10.92      3.65 o
  -2  -6  10     3511.48     3403.35     69.64 o
  -1  -6  10     1299.83     1262.60     21.59 o
   0  -6  10     1756.52     1703.82     25.25 o
   1  -6  10      565.57      561.06     21.51 o
  -4  -5  10     5094.52     5190.78     62.56 o
  -3  -5  10       89.82      103.72     16.24 o
  -2  -5  10      301.13      336.24     15.08 o
  -1  -5  10      163.53      170.07      9.31 o
   0  -5  10     4833.05     4784.42     40.75 o
   1  -5  10     1858.15     1835.60     45.88 o
   2  -5  10      733.67      706.49     17.10 o
  -5  -4  10      310.22      315.09     16.34 o
  -4  -4  10      524.56      539.69     19.81 o
  -3  -4  10     3106.48     3050.62     31.39 o
  -2  -4  10      736.77      729.42     26.30 o
  -1  -4  10     1810.97     1817.17     24.02 o
   0  -4  10      521.14      493.78     13.92 o
   1  -4  10      745.06      739.38     16.27 o
   2  -4  10      798.34      816.96     50.86 o
  -6  -3  10     2638.89     2489.55     43.40 o
  -5  -3  10     2751.98     2798.53     44.45 o
  -4  -3  10      386.42      372.34     15.99 o
  -3  -3  10      104.65      138.12     12.45 o
  -2  -3  10     1068.56     1009.89     17.43 o
  -1  -3  10      699.52      693.46     19.16 o
   0  -3  10     1408.89     1366.71     43.24 o
   1  -3  10       11.86       59.82      2.95 o
   2  -3  10      280.94      312.10     11.22 o
  -6  -2  10      829.67      780.16     23.02 o
  -5  -2  10      224.04      271.54     13.57 o
  -4  -2  10    11309.62    11305.59     84.43 o
  -3  -2  10     2673.75     2620.08     27.37 o
  -2  -2  10     2830.29     2708.82     27.80 o
  -1  -2  10     1080.29     1077.41     17.73 o
   0  -2  10     2413.86     2313.76     26.73 o
   1  -2  10     1644.64     1566.35     29.97 o
   2  -2  10     4295.71     4216.93     64.07 o
  -6  -1  10     1061.07     1096.07     26.62 o
  -5  -1  10     1120.35     1112.27     27.24 o
  -4  -1  10      221.73      222.81     11.94 o
  -3  -1  10     1707.84     1700.05     21.81 o
  -2  -1  10      947.40      947.97     16.44 o
  -1  -1  10     7557.15     7465.35     46.28 o
   0  -1  10       99.05       88.49      4.80 o
   1  -1  10      581.81      565.12     14.18 o
   2  -1  10      114.29      130.93     10.44 o
  -6   0  10       31.57       45.66      4.95 o
  -5   0  10     5928.30     6215.68     63.03 o
  -4   0  10      742.19      693.28     20.61 o
  -3   0  10     1821.53     1814.01     32.27 o
  -2   0  10      228.42      230.13      8.12 o
  -1   0  10      565.50      535.27     16.09 o
   0   0  10     1689.56     1678.08     22.82 o
   1   0  10     3656.28     3629.62     35.10 o
   2   0  10      302.38      307.99     26.62 o
  -6   1  10     1875.59     1785.84     33.53 o
  -5   1  10      513.11      543.26     18.89 o
  -4   1  10     4441.65     4420.22     51.46 o
  -3   1  10      975.59      976.37     18.14 o
  -2   1  10     7266.10     7168.28     89.48 o
  -1   1  10        0.08       33.24      3.78 o
   0   1  10      917.37      957.52     17.40 o
   1   1  10        3.10        1.46      2.85 o
  -6   2  10     2973.14     2849.87     43.18 o
  -5   2  10     2056.26     2080.41     36.79 o
  -4   2  10      152.47      174.56     10.92 o
  -3   2  10       17.15       20.56      3.60 o
  -2   2  10       23.61       29.42      1.88 o
  -1   2  10     6069.66     6028.88     56.06 o
   0   2  10     3554.07     3511.07     46.11 o
   1   2  10     1684.83     1703.94     24.97 o
  -6   3  10      780.11      803.93     23.11 o
  -5   3  10     3451.80     3556.10     48.90 o
  -4   3  10       97.00       97.31      7.15 o
  -3   3  10     2898.35     3016.43     30.33 o
  -2   3  10      311.74      300.46     17.19 o
  -1   3  10      376.52      397.16     14.41 o
   0   3  10       29.84       34.48      2.34 o
  -5   4  10       27.18       30.74      2.75 o
  -4   4  10      212.58      215.86     12.46 o
  -3   4  10       52.69       55.78      3.14 o
  -2   4  10     7184.50     7297.66    188.50 o
  -1   4  10      484.14      507.61     20.87 o
  -4   5  10     4636.33     4779.80     59.26 o
  -3   5  10        9.90       13.01      3.75 o
  -3  -5  11      611.05      640.85     29.28 o
  -2  -5  11        3.76        2.97      7.12 o
  -1  -5  11      658.61      669.16     32.83 o
   0  -5  11       68.51       62.30      3.15 o
  -4  -4  11      171.39      174.14     13.04 o
  -3  -4  11      363.69      369.78     23.81 o
  -2  -4  11     3747.80     3518.18     35.61 o
  -1  -4  11      226.12      237.12     13.93 o
   0  -4  11      369.15      365.68     14.68 o
  -5  -3  11      587.13      575.02     21.50 o
  -4  -3  11        1.14       15.12      2.46 o
  -3  -3  11      182.03      194.05     19.54 o
  -2  -3  11      518.17      501.10     13.53 o
  -1  -3  11      397.54      402.21     11.95 o
   0  -3  11       40.62       41.94      2.38 o
   1  -3  11     3280.52     3210.20     35.17 o
  -5  -2  11      573.31      543.13     20.43 o
  -4  -2  11      176.10      188.79     12.25 o
  -3  -2  11     2466.02     2440.57     28.38 o
  -2  -2  11        4.95       11.41      1.85 o
  -1  -2  11      242.93      228.70     10.71 o
   0  -2  11     1056.77     1028.27     19.21 o
   1  -2  11       40.69       42.36      3.10 o
  -5  -1  11      107.04      107.07      8.91 o
  -4  -1  11      428.27      431.16     17.90 o
  -3  -1  11     3128.95     3095.33     56.31 o
  -2  -1  11      737.97      726.71     15.60 o
  -1  -1  11      476.66      467.69     31.33 o
   0  -1  11     2890.97     2796.16     31.73 o
   1  -1  11     1025.24      962.25     19.42 o
  -5   0  11        5.90        8.22      4.68 o
  -4   0  11      275.31      271.71     13.55 o
  -3   0  11      564.52      568.87     13.66 o
  -2   0  11      730.38      729.89     17.94 o
  -1   0  11      164.36      152.71      7.69 o
   0   0  11      178.76      190.46      9.55 o
  -5   1  11      195.25      205.50     12.80 o
  -4   1  11     3144.04     3286.13     47.34 o
  -3   1  11      553.57      544.92     13.32 o
  -2   1  11        1.09        0.91      3.26 o
  -1   1  11      670.13      644.82     22.93 o
   0   1  11      752.41      733.36     16.99 o
  -5   2  11      537.12      541.42     20.38 o
  -4   2  11     1791.97     1821.60     35.76 o
  -3   2  11     1427.70     1456.66     41.41 o
  -2   2  11      144.51      138.48      7.82 o
  -1   2  11      264.03      265.97     17.65 o
  -4   3  11      133.92      152.43     10.91 o
  -3   3  11      250.09      225.12     12.59 o
  -2   3  11     1240.72     1309.31     21.60 o
  -2  -3  12      526.72      510.16     14.53 o
  -3  -2  12        1.59       32.80      4.07 o
  -2  -2  12       87.76       91.94      6.14 o
  -1  -2  12      330.10      307.86     11.31 o
  -4  -1  12     2601.77     2557.71     44.80 o
  -3  -1  12     1363.20     1358.47     26.53 o
  -2  -1  12     4645.44     4531.44     41.29 o
  -1  -1  12       50.34       56.61      3.26 o
  -3   0  12      576.32      560.58     14.80 o
  -2   0  12      252.86      263.34     10.33 o
 
